# Supplementary material for: Mutations in mitochondrial ferredoxin FDX2 suppress frataxin deficiency
Source: Nature. 2025 Dec 10;649(8097):713–20. doi: 10.1038/s41586-025-09821-2 (PMC12804076; doi:10.1038/s41586-025-09821-2)
Supplement: Supplementary file 3 — Quantitative TMT proteomics from wild type, frataxin mutants and frataxin mutants with fdx-2 or nfs-1 suppressor mutations at 1% oxygen or shifted from 1% to 21% oxygen for 2 days (raw data). [file 41586_2025_9821_MOESM3_ESM.xlsx]

## Sheet: Protein_Quant
tc_d868 (SN>100)			Scaled Intensity (%)									Summed Intensity (raw)
			A1: frh1fdx2_1	A2: frh1fdx2_21	A3: wildtype_1	A4: wildtype_21	A5: frh1_1	A6: frh1_21	A7: frh1nfs1_1	A8: frh1nfs1_21		A1: frh1fdx2_1	A2: frh1fdx2_21	A3: wildtype_1	A4: wildtype_21	A5: frh1_1	A6: frh1_21	A7: frh1nfs1_1	A8: frh1nfs1_21
Protein Id	Description	Number of peptides	126	127N	127C	128N	128C	129N	129C	130N		126	127N	127C	128N	128C	129N	129C	130N
B0350.2f	wormpep=CE31847 gene=WBGene00006780 locus=unc-44 status=Partially_confirmed uniprot=Q17490 insdc=CCD61798.1	73	15.0278	11.5159	13.8429	8.83387	13.1186	11.9755	13.009	12.6763		17723.2	13581.4	16325.8	10418.3	15471.6	14123.5	15342.3	14949.9
C09D1.1b	wormpep=CE34251 gene=WBGene00006820 locus=unc-89 status=Partially_confirmed uniprot=O01761 insdc=CCD63865.1 product="Muscle M-line assembly protein unc-89"	50	14.7308	13.7885	12.2176	10.4226	11.465	11.4031	12.6237	13.3486		10928.4	10229.4	9063.91	7732.24	8505.64	8459.72	9365.23	9903.03
F54E2.3g	wormpep=CE49469 gene=WBGene00004130 locus=ketn-1 status=Confirmed uniprot=V6CLP5 insdc=CDK13529.1	45	12.1302	14.7638	11.6702	10.2265	14.4096	12.7503	11.1825	12.8668		7734.34	9413.56	7441.03	6520.52	9187.69	8129.71	7130.1	8203.98
T04C12.4	wormpep=CE13148 gene=WBGene00000065 locus=act-3 status=Confirmed uniprot=P0DM42 insdc=CAB04676.1 product="Actin-3"	44	11.4455	20.7104	10.3716	12.7205	14.5895	9.93217	11.0504	9.17988		9396.19	17002.3	8514.58	10442.9	11977.3	8153.84	9071.86	7536.24
ZK328.5b	wormpep=CE44292 gene=WBGene00003796 locus=npp-10 status=Confirmed uniprot=G5EEH9 insdc=CCD70954.1 product="Nuclear pore complex protein Nup98"	42	13.3627	10.6284	15.067	14.0933	11.7314	11.2003	12.8601	11.0567		7071.2	5624.28	7973.08	7457.79	6207.95	5926.92	6805.25	5850.9
R144.7b	wormpep=CE48058 gene=WBGene00020097 locus=larp-1 status=Partially_confirmed uniprot=D5MCN2 insdc=CCD65881.2 product="La-related protein 1"	41	13.184	10.9079	14.281	16.7163	11.2655	9.61765	13.6726	10.355		9209.8	7619.8	9976.07	11677.3	7869.58	6718.48	9551.09	7233.57
M6.1b	wormpep=CE31205 gene=WBGene00002056 locus=ifc-2 status=Confirmed uniprot=Q21067 insdc=CCD69440.1 product="Intermediate filament protein ifc-2"	40	14.7148	15.0458	8.88364	6.69798	12.4665	12.1616	13.4693	16.5604		6979.47	7136.43	4213.64	3176.95	5913.04	5768.44	6388.69	7854.83
F44E7.4b	wormpep=CE30799 gene=WBGene00018426 status=Confirmed uniprot=Q8MXK1 insdc=CCD67861.1	39	10.4268	16.151	11.5034	13.5038	12.5694	12.6647	11.21	11.9709		5651.78	8754.52	6235.33	7319.62	6813.14	6864.82	6076.32	6488.77
H19M22.2b	wormpep=CE26977 gene=WBGene00002915 locus=let-805 status=Confirmed uniprot=Q9UB28 insdc=CCD72391.1	39	15.1313	11.3168	13.3143	8.29467	13.8618	12.7998	12.2174	13.064		6850.54	5123.57	6027.93	3755.34	6275.82	5795.01	5531.31	5914.59
F20B6.2	wormpep=CE04424 gene=WBGene00006921 locus=vha-12 status=Confirmed uniprot=Q19626 insdc=CCD69755.1 product="Probable V-type proton ATPase subunit B"	37	11.9767	18.9989	10.3199	10.5617	13.0649	11.0907	12.6367	11.3505		4886.36	7751.31	4210.4	4309.04	5330.3	4524.85	5155.6	4630.86
T11B7.4d	wormpep=CE03650 gene=WBGene00001132 locus=alp-1 status=Confirmed uniprot=G5EFL5 insdc=CAA90991.1	37	14.4859	12.6551	12.0073	12.1821	11.8619	10.5698	13.7556	12.4824		5749.18	5022.56	4765.45	4834.85	4707.75	4194.95	5459.32	4954
F55F10.1b	wormpep=CE48198 gene=WBGene00018898 status=Confirmed uniprot=L8E6W9 insdc=CCQ25657.1	36	12.9581	10.0163	12.8682	19.7554	11.706	8.76606	13.9975	9.93239		6047.62	4674.66	6005.63	9219.94	5463.26	4091.16	6532.72	4635.5
ZK617.1b	wormpep=CE33018 gene=WBGene00006759 locus=unc-22 status=Partially_confirmed uniprot=Q23551 insdc=CAA98065.2 product="Twitchin"	36	16.1951	12.4244	12.4578	9.69339	12.4553	11.456	12.3735	12.9445		8170.44	6268.12	6284.97	4890.32	6283.73	5779.54	6242.44	6530.53
K08H10.1a	wormpep=CE18875 gene=WBGene00002263 locus=lea-1 status=Confirmed uniprot=G5EFU3 insdc=CAB05543.1	35	15.9202	12.593	19.5133	7.16053	9.63999	10.899	12.88	11.3939		11997.1	9489.79	14704.7	5395.99	7264.45	8213.2	9706	8586.17
T25F10.6a	wormpep=CE07537 gene=WBGene00020808 locus=clik-1 status=Confirmed uniprot=Q23050 insdc=CCD74240.1	35	12.3495	14.1575	11.5294	12.462	13.4872	11.0331	13.4892	11.4921		6873.91	7880.24	6417.44	6936.5	7507.16	6141.15	7508.24	6396.66
W09B6.1a	wormpep=CE14734 gene=WBGene00004076 locus=pod-2 status=Confirmed uniprot=Q9GZI3 insdc=CCD73648.1	35	10.2735	15.2821	14.6463	19.2612	9.29166	8.60958	11.1702	11.4656		5087.3	7567.5	7252.63	9537.88	4601.11	4263.35	5531.32	5677.6
ZC101.2e	wormpep=CE18424 gene=WBGene00006787 locus=unc-52 status=Confirmed uniprot=Q06561 insdc=CAB07708.1 product="Basement membrane proteoglycan"	35	14.5008	13.325	13.2455	10.1033	11.625	11.651	12.3848	13.1645		6350.57	5835.64	5800.82	4424.7	5091.12	5102.51	5423.88	5765.35
C18A11.7a	wormpep=CE27706 gene=WBGene00001000 locus=dim-1 status=Confirmed uniprot=Q18066 insdc=CCD65066.1 product="Disorganized muscle protein 1"	34	13.205	13.6701	11.5065	12.0306	13.3985	11.1961	12.4822	12.511		6475.33	6703.39	5642.42	5899.45	6570.19	5490.22	6120.88	6135
F15E11.13	wormpep=CE25224 gene=WBGene00017499 locus=pud-1.1 status=Partially_confirmed uniprot=G5EET8 insdc=CCD69541.1	34	10.0081	23.5747	7.10676	2.96918	19.6364	15.6313	11.1226	9.95087		7482.89	17626.4	5313.61	2220.01	14681.8	11687.3	8316.19	7440.1
F27D4.1	wormpep=CE24926 gene=WBGene00009187 status=Confirmed uniprot=Q93615 insdc=CAB01967.2 product="Probable electron transfer flavoprotein subunit alpha, mitochondrial"	34	12.9305	14.5407	13.1268	11.2475	11.0661	12.8866	10.9513	13.2505		7417.96	8341.65	7530.56	6452.43	6348.38	7392.76	6282.5	7601.53
F48F7.1a	wormpep=CE31525 gene=WBGene00000105 locus=alg-1 status=Confirmed uniprot=G5EGR6 insdc=CAA93496.2 product="Protein argonaute"	34	15.9838	11.7274	12.8369	9.5414	12.4198	11.1737	12.7668	13.5501		7430.85	5452.06	5967.83	4435.77	5773.96	5194.65	5935.26	6299.4
ZK1151.1b	wormpep=CE35151 gene=WBGene00006876 locus=vab-10 status=Confirmed uniprot=G5EFM4 insdc=CAD90187.2	34	15.5818	13.0591	12.9524	8.91817	10.0331	11.7252	11.9641	15.7661		5198.03	4356.45	4320.87	2975.06	3347.01	3911.47	3991.16	5259.5
C06E7.1a	wormpep=CE03957 gene=WBGene00015538 locus=sams-3 status=Confirmed uniprot=P50305 insdc=CCD63366.1 product="Probable S-adenosylmethionine synthase 3"	33	13.6324	14.4611	13.1072	13.3845	9.13712	8.20608	16.8903	11.1814		7193.58	7630.87	6916.45	7062.76	4821.5	4330.21	8912.72	5900.24
C27D11.1	wormpep=CE00543 gene=WBGene00001209 locus=egl-45 status=Confirmed uniprot=P34339 insdc=CCD63645.1 product="Eukaryotic translation initiation factor 3 subunit A"	33	13.936	10.7551	13.8943	14.7356	11.5214	10.0175	13.8918	11.2482		7689.55	5934.41	7666.5	8130.72	6357.21	5527.42	7665.17	6206.47
C47E8.5	wormpep=CE05441 gene=WBGene00000915 locus=hsp-90 status=Confirmed uniprot=Q18688 insdc=CAA99793.1 product="Heat shock protein 90"	33	12.1948	11.7594	14.6066	16.4239	12.0083	9.18251	14.2656	9.55885		6186.57	5965.68	7410.13	8332.09	6091.99	4658.41	7237.16	4849.34
F43D9.4	wormpep=CE00994 gene=WBGene00004798 locus=sip-1 status=Confirmed uniprot=Q20363 insdc=CAA84703.1 product="Stress-induced protein 1"	33	10.6122	18.563	13.7697	10.1919	12.7929	12.3424	11.7283	9.99955		7778.91	13606.9	10093.4	7470.78	9377.39	9047.12	8597.04	7329.8
F47B10.1	wormpep=CE03351 gene=WBGene00009812 locus=suca-1 status=Confirmed uniprot=P53588 insdc=CAA91981.1 product="Succinate--CoA ligase [ADP-forming] subunit beta, mitochondrial"	33	11.3716	17.2308	9.81232	10.4462	11.8192	14.0243	11.4606	13.8349		5710.35	8652.59	4927.33	5245.66	5935.1	7042.42	5755.03	6947.29
H15N14.1c	wormpep=CE32459 gene=WBGene00000079 locus=adr-1 status=Confirmed uniprot=Q9U3D6 insdc=CAB09530.2 product="Probable double-stranded RNA-specific adenosine deaminase"	33	14.1424	10.2805	16.3836	13.8656	11.3745	9.87186	13.8819	10.1996		8838.73	6425.14	10239.5	8665.77	7108.87	6169.74	8675.97	6374.56
K02F2.2	wormpep=CE17154 gene=WBGene00019322 locus=ahcy-1 status=Confirmed uniprot=P27604 insdc=CCD68626.1 product="Adenosylhomocysteinase"	33	11.3941	13.9871	12.6536	25.1553	6.96414	6.55336	12.2434	11.049		6526.9	8012.23	7248.37	14409.7	3989.27	3753.96	7013.36	6329.22
K07H8.6a	wormpep=CE28594 gene=WBGene00006930 locus=vit-6 status=Confirmed uniprot=P18948 insdc=CCD70603.1 product="Vitellogenin-6"	33	5.16642	39.0077	9.52524	5.58747	7.53572	15.4394	9.53587	8.20222		4638.61	35022.6	8552.12	5016.64	6765.85	13862	8561.66	7364.26
K11C4.3c	wormpep=CE12112 gene=WBGene00006803 locus=unc-70 status=Confirmed uniprot=E0AHA7 insdc=CCD72904.1 product="Spectrin beta chain"	33	14.6125	12.2157	13.8993	9.10406	12.2575	12.8617	12.4177	12.6316		6997.42	5849.68	6655.86	4359.61	5869.67	6158.98	5946.37	6048.81
R05F9.6	wormpep=CE04809 gene=WBGene00019890 status=Confirmed uniprot=Q21742 insdc=CCD69274.1	33	13.2684	11.7686	13.5202	10.4586	12.4328	12.5062	13.4528	12.5924		4722.54	4188.73	4812.15	3722.45	4425.14	4451.23	4788.18	4481.92
R74.1	wormpep=CE16317 gene=WBGene00003073 locus=lars-1 status=Confirmed uniprot=Q09996 insdc=CAA85280.1 product="Leucine--tRNA ligase"	33	13.2585	11.9724	13.2471	15.1067	11.7836	11.1151	12.4771	11.0395		6708.1	6057.38	6702.34	7643.18	5961.87	5623.62	6312.76	5585.4
Y116A8A.9a	wormpep=CE24146 gene=WBGene00003130 locus=map-2 status=Confirmed uniprot=Q9U2V9 insdc=CAB55167.1 product="Methionine aminopeptidase 2"	33	10.8456	12.5329	11.5086	16.6924	10.8962	12.215	13.3106	11.9987		6666.15	7703.24	7073.64	10259.9	6697.24	7507.87	8181.23	7374.86
ZC477.9d	wormpep=CE49192 gene=WBGene00000942 locus=deb-1 status=Confirmed uniprot=V6CJ36 insdc=CDK13445.1	33	14.6118	12.29	11.0998	9.01674	14.0866	12.0619	12.8052	14.0279		5789.58	4869.61	4398.04	3572.67	5581.47	4779.25	5073.74	5558.22
B0464.1	wormpep=CE00015 gene=WBGene00001094 locus=dars-1 status=Confirmed uniprot=Q03577 insdc=CAA79536.1 product="Aspartate--tRNA ligase, cytoplasmic"	32	12.3043	15.4681	12.5005	11.2524	11.8711	11.0789	12.8961	12.6287		6751.96	8488.08	6859.64	6174.75	6514.23	6079.54	7076.7	6930
C34E10.6	wormpep=CE29950 gene=WBGene00000229 locus=atp-2 status=Confirmed uniprot=P46561 insdc=CCD66650.1 product="ATP synthase subunit beta, mitochondrial"	32	13.9248	14.0035	12.0439	12.0637	11.2094	12.4202	12.4772	11.8572		4375.28	4400.02	3784.3	3790.52	3522.09	3902.53	3920.45	3725.64
D1005.1	wormpep=CE06997 gene=WBGene00016995 locus=acly-1 status=Partially_confirmed uniprot=P53585 insdc=CCD68276.1 product="Probable ATP-citrate synthase"	32	12.1962	13.7818	9.41724	10.3383	11.7116	13.1835	11.9005	17.4708		6298.71	7117.59	4863.54	5339.25	6048.46	6808.65	6146.04	9022.82
D2096.8	wormpep=CE04306 gene=WBGene00017075 locus=nap-1 status=Confirmed uniprot=Q19007 insdc=CCD68513.1	32	11.5814	12.788	12.2448	17.1532	11.3779	10.1046	13.591	11.1592		7057.93	7793.26	7462.21	10453.5	6933.91	6157.97	8282.66	6800.62
F01F1.8a	wormpep=CE01234 gene=WBGene00000381 locus=cct-6 status=Confirmed uniprot=P46550 insdc=CCD65990.1 product="T-complex protein 1 subunit zeta"	32	12.705	9.95383	13.8869	18.0359	11.6152	9.57106	13.988	10.2442		5899.64	4622.13	6448.47	8375.09	5393.59	4444.39	6495.44	4756.99
F02A9.4a	wormpep=CE00136 gene=WBGene00008514 status=Confirmed uniprot=P34385 insdc=CAA79618.1 product="Probable methylcrotonoyl-CoA carboxylase beta chain, mitochondrial"	32	12.4173	14.696	12.1208	11.522	11.1272	13.1871	12.1722	12.7575		5025.25	5947.44	4905.28	4662.93	4503.17	5336.78	4926.06	5162.92
F09F7.2a	wormpep=CE01236 gene=WBGene00003371 locus=mlc-3 status=Confirmed uniprot=P53014 insdc=CCD68381.1 product="Myosin, essential light chain"	32	11.9562	14.4277	10.9901	13.8381	14.157	11.5779	12.1401	10.9128		4963.98	5990.11	4562.87	5745.31	5877.72	4806.94	5040.34	4530.76
F11C3.3	wormpep=CE09349 gene=WBGene00006789 locus=unc-54 status=Confirmed uniprot=P02566 insdc=CAB04089.1 product="Myosin-4"	32	13.351	17.4276	11.4823	11.0737	11.9431	10.6571	12.9588	11.1065		3186.95	4160.06	2740.9	2643.35	2850.88	2543.9	3093.34	2651.19
F25H2.5	wormpep=CE09650 gene=WBGene00009119 locus=ndk-1 status=Confirmed uniprot=Q93576 insdc=CAB02101.1 product="Nucleoside diphosphate kinase"	32	9.65733	20.4629	10.6894	17.0803	12.1181	8.57039	12.6434	8.77814		5506.21	11667.1	6094.66	9738.48	6909.25	4886.48	7208.77	5004.93
F27D9.5	wormpep=CE04451 gene=WBGene00017864 locus=pcca-1 status=Confirmed uniprot=Q19842 insdc=CCD67920.1 product="Propionyl-CoA carboxylase alpha chain, mitochondrial"	32	13.5979	16.8079	12.1727	7.78776	12.2358	12.9512	12.7311	11.7156		8187.58	10120.4	7329.45	4689.18	7367.45	7798.22	7665.69	7054.22
F32B5.1	wormpep=CE28230 gene=WBGene00017975 status=Partially_confirmed uniprot=O01854 insdc=CCD70398.1	32	12.7338	20.2397	9.70715	6.71035	14.6734	11.6245	12.9324	11.3786		8174.1	12992.3	6231.22	4307.51	9419.16	7462.02	8301.58	7304.18
F37C4.5a	wormpep=CE17048 gene=WBGene00018145 status=Confirmed uniprot=O44400 insdc=CCD70196.1 product="Protein F37C4.5"	32	7.32494	13.7287	8.48145	6.7842	15.7704	19.2405	10.3444	18.3254		3797.57	7117.55	4397.16	3517.23	8176.08	9975.15	5363.02	9500.69
F46E10.10a	wormpep=CE20820 gene=WBGene00018491 locus=mdh-1 status=Confirmed uniprot=Q9UAV5 insdc=CCD71316.1 product="Malate dehydrogenase"	32	13.2101	14.8011	13.2261	10.4447	12.3135	12.1696	11.9772	11.8577		6084.85	6817.69	6092.2	4811.03	5671.85	5605.54	5516.93	5461.91
K12D12.1	wormpep=CE06184 gene=WBGene00010785 locus=top-2 status=Confirmed uniprot=Q23670 insdc=CAA88867.1 product="DNA topoisomerase 2 top-2"	32	12.7236	12.1377	19.1269	14.7217	10.8184	8.87971	11.7869	9.80499		7449.84	7106.79	11199	8619.75	6334.34	5199.18	6901.37	5740.94
K12G11.3	wormpep=CE12212 gene=WBGene00010790 locus=sodh-1 status=Confirmed uniprot=Q17334 insdc=CAB04604.1 product="Alcohol dehydrogenase 1"	32	19.1612	24.1674	14.9167	9.27149	7.53035	7.98105	7.31957	9.6522		7748.55	9772.98	6032.13	3749.27	3045.18	3227.43	2959.94	3903.22
LLC1.3a	wormpep=CE31971 gene=WBGene00010794 locus=dld-1 status=Confirmed uniprot=O17953 insdc=CAB05249.2 product="Dihydrolipoyl dehydrogenase, mitochondrial"	32	13.7247	14.5551	12.4245	9.61766	10.8596	13.4467	12.7315	12.6402		6630.41	7031.56	6002.27	4646.28	5246.26	6496.08	6150.56	6106.48
T22D1.9	wormpep=CE17253 gene=WBGene00004458 locus=rpn-1 status=Confirmed uniprot=Q9GZH5 insdc=CCD62025.1	32	12.2658	10.9988	15.3594	15.8569	11.7382	10.7579	11.9961	11.0268		6504.25	5832.42	8144.73	8408.54	6224.49	5704.66	6361.21	5847.25
T25C8.2	wormpep=CE16463 gene=WBGene00000067 locus=act-5 status=Confirmed uniprot=O45815 insdc=CAB05817.1 product="Actin-5"	32	12.7147	15.8048	10.289	10.9809	13.4055	11.4161	13.42	11.9691		5622.3	6988.67	4549.66	4855.63	5927.73	5048.07	5934.16	5292.57
W03D8.6a	wormpep=CE50033 gene=WBGene00002174 locus=itx-1 status=Partially_confirmed uniprot=O45000 insdc=CCD73379.2	32	12.9671	11.9982	11.1608	7.40355	14.1884	15.5856	11.917	14.7795		6473.77	5990.04	5571.97	3696.19	7083.49	7781.05	5949.49	7378.59
Y38F2AL.3a	wormpep=CE29997 gene=WBGene00006920 locus=vha-11 status=Confirmed uniprot=Q9XXU9 insdc=CCD66967.1 product="V-type proton ATPase subunit C"	32	12.6919	11.9429	11.8676	12.3536	12.419	13.6434	12.044	13.0376		7505.88	7062.94	7018.36	7305.82	7344.46	8068.58	7122.7	7710.32
Y43F8B.1d	wormpep=CE43407 gene=WBGene00012812 status=Partially_confirmed uniprot=B7FAR9 insdc=CAV31813.1	32	11.7615	12.9216	11.0651	9.82464	15.0019	15.2583	10.7686	13.3983		5129.31	5635.24	4825.62	4284.63	6542.5	6654.32	4696.32	5843.13
Y45G12B.1	wormpep=CE21933 gene=WBGene00021562 locus=nuo-5 status=Confirmed uniprot=Q9N4Y8 insdc=CCD65491.1	32	13.8825	15.2619	15.0475	13.914	9.00482	7.46761	13.685	11.7367		6399.39	7035.25	6936.44	6413.92	4150.95	3442.34	6308.38	5410.27
Y48G9A.3	wormpep=CE48240 gene=WBGene00021697 locus=gcn-1 status=Partially_confirmed uniprot=B3CJ34 insdc=CCD67076.2	32	12.129	11.6379	11.4835	16.9159	11.5807	10.5407	12.5011	13.2113		4455.12	4274.74	4218	6213.39	4253.7	3871.7	4591.78	4852.66
ZK742.1a	wormpep=CE23467 gene=WBGene00002078 locus=xpo-1 status=Confirmed uniprot=Q23089 insdc=CCD65776.1	32	12.3263	11.0649	12.8036	14.6584	11.0814	12.6219	11.8588	13.5846		5170.61	4641.49	5370.85	6148.9	4648.41	5294.6	4974.53	5698.47
B0272.3	wormpep=CE00852 gene=WBGene00007129 status=Confirmed uniprot=P41938 insdc=CAA86312.1 product="Probable 3-hydroxyacyl-CoA dehydrogenase B0272.3"	31	12.4933	14.235	12.0254	10.5428	11.9818	13.2793	12.1236	13.3187		5767.55	6571.63	5551.59	4867.12	5531.44	6130.45	5596.92	6148.63
B0393.1	wormpep=CE00854 gene=WBGene00004469 locus=rps-0 status=Confirmed uniprot=P46769 insdc=CAA86061.1 product="40S ribosomal protein SA"	31	13.5978	12.7992	13.5172	16.9871	10.4431	9.25257	13.0999	10.3031		6152.04	5790.74	6115.61	7685.5	4724.76	4186.14	5926.79	4661.44
C02E11.1a	wormpep=CE28528 gene=WBGene00015344 locus=nra-4 status=Confirmed uniprot=Q9UAN9 insdc=CCD62613.1	31	13.695	14.4786	12.9285	12.9978	10.9581	9.57016	13.3752	11.9966		8913.05	9423.04	8414.18	8459.26	7131.8	6228.48	8704.86	7807.66
C05D11.11a	wormpep=CE01130 gene=WBGene00003214 locus=mel-32 status=Confirmed uniprot=P50432 insdc=CCD63201.1 product="Serine hydroxymethyltransferase"	31	11.6734	16.6742	14.7343	16.1157	8.37426	9.12565	11.7396	11.5628		4541.98	6487.73	5732.95	6270.43	3258.32	3550.68	4567.73	4498.95
C06A6.4a	wormpep=CE35224 gene=WBGene00015509 status=Confirmed uniprot=Q17686 insdc=CCD63305.1 product="Aminoacylase"	31	11.3284	12.8987	11.482	11.3831	11.8063	15.0759	11.9863	14.0393		4734.11	5390.32	4798.27	4756.93	4933.8	6300.16	5009.04	5866.98
C07A12.4a	wormpep=CE03972 gene=WBGene00003963 locus=pdi-2 status=Confirmed uniprot=Q17770 insdc=CCD63277.1 product="Protein disulfide-isomerase 2"	31	15.3549	15.1303	12.5891	11.3544	12.1459	8.44747	14.9041	10.0738		7479.61	7370.22	6132.35	5530.91	5916.45	4114.89	7259.99	4907.1
C47B2.3	wormpep=CE17563 gene=WBGene00006529 locus=tba-2 status=Confirmed uniprot=P34690 insdc=CAB16856.1 product="Tubulin alpha-2 chain"	31	10.9437	22.6819	11.198	11.7726	12.8999	9.49683	11.8058	9.20128		5813.29	12048.6	5948.39	6253.6	6852.4	5044.72	6271.24	4887.72
C53D5.6	wormpep=CE26971 gene=WBGene00002077 locus=imb-3 status=Confirmed uniprot=Q9N5V3 insdc=CCD67936.1	31	11.8015	12.1696	11.6101	16.9106	10.2922	10.7111	12.8598	13.6451		7008.27	7226.9	6894.62	10042.3	6112.02	6360.75	7636.77	8103.12
F01G4.2a	wormpep=CE03127 gene=WBGene00000181 locus=ard-1 status=Confirmed uniprot=Q19102 insdc=CAA92764.1	31	10.0523	19.6493	9.84705	13.2127	11.5637	13.5161	10.0687	12.09		5873.54	11481.1	5753.62	7720.2	6756.68	7897.44	5883.16	7064.2
F01G4.6a	wormpep=CE09162 gene=WBGene00008505 status=Confirmed uniprot=P40614 insdc=CAA92769.1 product="Phosphate carrier protein, mitochondrial"	31	12.0686	13.969	10.6462	12.8829	11.1193	13.4807	11.0337	14.7997		5087.88	5889.05	4488.23	5431.2	4687.71	5683.21	4651.58	6239.26
F02E8.1	wormpep=CE07016 gene=WBGene00000207 locus=asb-2 status=Confirmed uniprot=Q19126 insdc=CCD83382.1	31	14.4754	13.1944	11.4766	10.1698	12.2691	12.69	12.1679	13.5568		5637.44	5138.52	4469.55	3960.61	4778.19	4942.12	4738.78	5279.66
F12F6.6	wormpep=CE05594 gene=WBGene00004755 locus=sec-24.1 status=Confirmed uniprot=Q19371 insdc=CAA97788.1	31	13.3148	11.7154	12.9002	13.4017	12.1134	11.1343	13.2174	12.2028		5814.08	5115.67	5633.05	5852.01	5289.49	4861.94	5771.56	5328.49
F18C12.2a	wormpep=CE30344 gene=WBGene00004378 locus=rme-8 status=Confirmed uniprot=G5ED36 insdc=CAA99831.3	31	12.3555	11.6441	11.8988	11.1988	13.3519	13.6443	11.8672	14.0394		5452.61	5138.69	5251.09	4942.16	5892.35	6021.38	5237.16	6195.75
F25H5.4a	wormpep=CE15900 gene=WBGene00001167 locus=eef-2 status=Confirmed uniprot=P29691 insdc=CAB02985.1 product="Elongation factor 2"	31	11.6782	14.4724	11.4066	17.303	11.5372	8.29741	14.9127	10.3924		5244.51	6499.37	5122.54	7770.54	5181.2	3726.25	6697.07	4667.09
F28H1.2	wormpep=CE09767 gene=WBGene00000779 locus=cpn-3 status=Confirmed uniprot=O01542 insdc=CCD70211.1	31	11.6543	16.9471	12.3479	10.3244	14.9045	12.5883	10.6932	10.5404		3974.48	5779.5	4211.03	3520.97	5082.91	4293.02	3646.71	3594.61
F28H1.3	wormpep=CE09768 gene=WBGene00000197 locus=aars-2 status=Confirmed uniprot=O01541 insdc=CCD70212.1 product="Alanine--tRNA ligase, cytoplasmic"	31	13.2699	11.4582	13.9816	13.536	10.9324	10.4957	13.571	12.7553		7182.14	6201.57	7567.36	7326.13	5917	5680.63	7345.07	6903.6
F38E11.5	wormpep=CE18673 gene=WBGene00009542 locus=copb-2 status=Confirmed uniprot=Q20168 insdc=CAA92776.1 product="Probable coatomer subunit beta'"	31	12.6617	13.9033	12.2474	12.0393	12.4685	11.2865	13.0741	12.3193		6760.92	7423.91	6539.7	6428.57	6657.74	6026.62	6981.16	6578.1
F40F4.2	wormpep=CE04532 gene=WBGene00002254 locus=lbp-2 status=Confirmed uniprot=Q20224 insdc=CCD70141.1 product="Fatty acid-binding protein homolog 2"	31	7.56049	13.5811	8.79517	6.73519	21.0163	22.1141	8.82583	11.3718		4179.74	7508.17	4862.32	3723.48	11618.6	12225.6	4879.27	6286.78
F40F9.6b	wormpep=CE23714 gene=WBGene00009583 locus=aagr-3 status=Confirmed uniprot=Q9U3F8 insdc=CAB54240.1	31	12.3316	15.0004	11.6519	9.02548	12.7456	12.1888	13.0675	13.9887		5841.01	7105.12	5519.08	4275.03	6037.11	5773.35	6189.56	6625.92
F55A3.3	wormpep=CE17113 gene=WBGene00018849 locus=spt-16 status=Confirmed uniprot=Q9N5R9 insdc=CCD66831.1 product="FACT complex subunit spt-16"	31	12.9482	10.048	15.1749	14.9452	11.5616	10.843	13.0834	11.3955		5503.22	4270.58	6449.62	6351.99	4913.89	4608.48	5560.69	4843.31
F59D8.1	wormpep=CE20900 gene=WBGene00006927 locus=vit-3 status=Confirmed uniprot=Q9N4J2 insdc=CCD71957.1 product="Vitellogenin-3"	31	3.93795	25.5669	9.41943	11.569	7.19155	16.9623	9.16001	16.1929		1419.23	9214.24	3394.74	4169.44	2591.82	6113.19	3301.25	5835.87
T24H7.2	wormpep=CE02884 gene=WBGene00020781 status=Confirmed uniprot=Q22758 insdc=CCD66143.1	31	12.3943	12.0426	13.0765	12.6297	11.7275	12.8476	12.6933	12.5885		7475.1	7263.01	7886.59	7617.1	7072.97	7748.49	7655.48	7592.22
W06H8.1b	wormpep=CE52145 gene=WBGene00004373 locus=rme-1 status=Confirmed uniprot=G5ECC3 insdc=CCD72159.2	31	10.6026	14.694	12.2326	12.9633	11.8432	13.8582	11.4846	12.3215		4730.25	6555.61	5457.45	5783.46	5283.72	6182.72	5123.74	5497.1
W07G4.4	wormpep=CE03794 gene=WBGene00002250 locus=lap-2 status=Confirmed uniprot=Q27245 insdc=CAB01448.1 product="Putative aminopeptidase W07G4.4"	31	11.6942	11.3567	12.7736	13.4828	12.6408	13.6831	13.1808	11.1881		3275.08	3180.56	3577.39	3775.99	3540.19	3832.08	3691.42	3133.34
Y24D9A.4a	wormpep=CE27398 gene=WBGene00004419 locus=rpl-7A status=Confirmed uniprot=Q966C6 insdc=CCD71898.1 product="60S ribosomal protein L7a"	31	11.8619	12.0485	13.6625	20.0048	11.0739	8.57196	13.3443	9.43231		5636.78	5725.45	6492.43	9506.3	5262.34	4073.41	6341.21	4482.25
Y38A10A.5	wormpep=CE21562 gene=WBGene00000802 locus=crt-1 status=Confirmed uniprot=P27798 insdc=CCD69629.1 product="Calreticulin"	31	13.4418	15.7646	11.9514	11.3458	12.982	10.4339	13.0967	10.984		8594.45	10079.6	7641.52	7254.31	8300.49	6671.29	8373.8	7023
Y48G8AL.8	wormpep=CE22195 gene=WBGene00004429 locus=rpl-17 status=Confirmed uniprot=Q9BL19 insdc=CCD73463.1 product="60S ribosomal protein L17"	31	11.7432	14.0876	12.7821	20.1236	10.5557	7.94635	13.3387	9.4227		4514.32	5415.54	4913.69	7735.88	4057.82	3054.73	5127.63	3622.26
Y87G2A.5	wormpep=CE24685 gene=WBGene00006936 locus=glp-4 status=Confirmed uniprot=Q9U1Q4 insdc=CAB60428.1 product="Valine--tRNA ligase"	31	14.3199	11.7807	13.4596	15.6522	9.59672	9.01595	15.2301	10.945		8292.15	6821.79	7793.98	9063.63	5557.14	5220.83	8819.21	6337.88
ZC434.5	wormpep=CE06580 gene=WBGene00001337 locus=ears-1 status=Confirmed uniprot=Q23315 insdc=CAB00060.1	31	12.4785	11.384	14.0866	14.8078	11.453	11.2485	12.7012	11.8404		5872.48	5357.41	6629.31	6968.67	5389.91	5293.66	5977.29	5572.22
ZK632.4	wormpep=CE36417 gene=WBGene00014013 status=Confirmed uniprot=P34650 insdc=CAA80181.3 product="Probable mannose-6-phosphate isomerase"	31	14.6956	12.2577	14.0784	9.17817	11.9259	12.1737	13.1875	12.503		7591.1	6331.77	7272.27	4741.03	6160.4	6288.4	6812.07	6458.48
B0250.1	wormpep=CE18478 gene=WBGene00004413 locus=rpl-2 status=Confirmed uniprot=Q9XVF7 insdc=CAB03792.1 product="60S ribosomal protein L8"	30	10.7244	14.8791	12.4549	19.9309	11.7591	7.84828	14.9674	7.43598		3926.13	5447.12	4559.65	7296.57	4304.93	2873.2	5479.45	2722.26
C07G2.3a	wormpep=CE02985 gene=WBGene00000380 locus=cct-5 status=Confirmed uniprot=P47209 insdc=CAA83681.1 product="T-complex protein 1 subunit epsilon"	30	12.6523	10.125	13.8289	17.5326	11.7155	9.90258	13.971	10.2721		5588.52	4472.2	6108.21	7744.11	5174.72	4373.96	6170.96	4537.19
C08H9.2a	wormpep=CE23530 gene=WBGene00007463 locus=vgln-1 status=Confirmed uniprot=Q17832 insdc=CAA91144.2	30	9.69321	20.2333	12.0958	17.0565	10.9346	8.55072	12.2126	9.22324		3833.24	8001.37	4783.38	6745.1	4324.17	3381.44	4829.55	3647.39
C32E8.2a	wormpep=CE08526 gene=WBGene00004425 locus=rpl-13 status=Confirmed uniprot=P91128 insdc=CCD66399.1 product="60S ribosomal protein L13"	30	12.2316	13.7854	13.3139	18.7664	10.5347	8.7836	13.2165	9.36784		4081.02	4599.45	4442.15	6261.36	3514.89	2930.62	4409.64	3125.55
DY3.2	wormpep=CE15746 gene=WBGene00003052 locus=lmn-1 status=Confirmed uniprot=Q21443 insdc=CAB09411.1 product="Lamin-1"	30	13.6315	11.5461	16.7702	11.0884	12.5586	11.2568	12.3916	10.757		7113.68	6025.4	8751.62	5786.54	6553.8	5874.42	6466.64	5613.6
F01F1.9	wormpep=CE01235 gene=WBGene00017163 locus=dnpp-1 status=Confirmed uniprot=Q19087 insdc=CCD65992.1 product="Aspartyl aminopeptidase"	30	12.2486	15.6743	10.3199	10.7169	13.2864	14.3412	11.4823	11.9304		5643.11	7221.37	4754.55	4937.45	6121.26	6607.18	5290.06	5496.52
F02A9.3	wormpep=CE00134 gene=WBGene00001386 locus=far-2 status=Confirmed uniprot=P34383 insdc=CAA79617.1 product="Fatty-acid and retinol-binding protein 2"	30	6.4891	18.2925	9.75409	9.39206	12.2609	17.7165	9.64021	16.4546		4491.8	12662.2	6751.85	6501.25	8487.11	12263.5	6673.02	11390
F08B6.4a	wormpep=CE20658 gene=WBGene00006819 locus=unc-87 status=Confirmed uniprot=P37806 insdc=CCD66936.1 product="Protein unc-87"	30	11.3575	16.6647	11.5331	9.72447	11.8895	13.073	12.2388	13.5189		4578.83	6718.5	4649.66	3920.48	4793.34	5270.45	4934.16	5450.23
F10C1.2b	wormpep=CE02619 gene=WBGene00002053 locus=ifb-1 status=Confirmed uniprot=Q19289 insdc=CCD65030.1 product="Intermediate filament protein ifb-1"	30	9.98729	23.8792	10.0102	8.89919	11.6804	11.8316	12.2807	11.4315		2913.09	6965.08	2919.77	2595.71	3406.93	3451.03	3582.02	3334.33
F15E11.1	wormpep=CE16999 gene=WBGene00017490 locus=pud-2.1 status=Predicted uniprot=G5EBF3 insdc=CCD69534.1	30	11.7371	15.0622	7.97316	3.2491	17.9546	18.2914	14.5146	11.2179		7148.78	9174.04	4856.27	1978.95	10935.7	11140.9	8840.48	6832.54
F25H2.11	wormpep=CE09656 gene=WBGene00009122 locus=tct-1 status=Confirmed uniprot=Q93573 insdc=CAB02099.1 product="Translationally-controlled tumor protein homolog"	30	10.2722	19.0232	10.9672	16.5041	11.527	10.3239	11.9029	9.47963		6822.83	12635.3	7284.46	10962.1	7656.28	6857.15	7905.93	6296.42
F26F12.7	wormpep=CE17716 gene=WBGene00002637 locus=let-418 status=Confirmed uniprot=G5EBZ4 insdc=CCD62685.1 product="Protein let-418"	30	13.6506	10.6306	17.996	12.9618	11.6029	9.7505	12.291	11.1165		6366.11	4957.71	8392.64	6044.89	5411.12	4547.25	5732.02	5184.3
F28B4.3	wormpep=CE07153 gene=WBGene00017892 status=Confirmed uniprot=Q19853 insdc=CCD70137.1	30	12.2664	12.332	11.0455	9.62879	11.3295	13.3426	13.0675	16.9876		4708.18	4733.32	4239.54	3695.78	4348.57	5121.25	5015.64	6520.29
F28C6.7a	wormpep=CE03278 gene=WBGene00004440 locus=rpl-26 status=Confirmed uniprot=Q19869 insdc=CAA92674.1 product="60S ribosomal protein L26"	30	11.203	15.4926	13.8394	18.3699	12.3969	8.12956	13.4457	7.12305		6102.68	8439.39	7538.83	10006.8	6753.09	4428.48	7324.36	3880.19
F37A4.8	wormpep=CE29792 gene=WBGene00002169 locus=isw-1 status=Confirmed uniprot=P41877 insdc=CCD70709.1 product="Chromatin-remodeling complex ATPase chain isw-1"	30	14.205	10.4932	18.1461	13.6469	10.7757	9.72374	13.0769	9.93247		7794.56	5757.79	9957.1	7488.28	5912.81	5335.59	7175.55	5450.12
F48E8.5	wormpep=CE30997 gene=WBGene00003901 locus=paa-1 status=Confirmed uniprot=Q09543 insdc=CCD71513.1 product="Probable serine\/threonine-protein phosphatase PP2A regulatory subunit"	30	12.7107	11.0079	13.391	13.5783	12.5596	12.381	12.075	12.2966		5765.68	4993.28	6074.26	6159.2	5697.11	5616.09	5477.31	5577.81
F49E2.5a	wormpep=CE31529 gene=WBGene00009888 status=Confirmed uniprot=Q20626 insdc=CAA86428.2	30	11.2333	14.7795	15.491	12.5049	12.0217	10.239	13.4013	10.3292		4221.79	5554.52	5821.94	4699.68	4518.06	3848.1	5036.57	3882
F52D10.3a	wormpep=CE03389 gene=WBGene00001502 locus=ftt-2 status=Confirmed uniprot=Q20655 insdc=CAA91474.1 product="14-3-3-like protein 2"	30	11.584	11.8798	14.8894	13.1971	13.2498	13.1783	10.9673	11.0543		3758.9	3854.89	4831.47	4282.35	4299.44	4276.24	3558.77	3587.02
F55H2.6	wormpep=CE00213 gene=WBGene00000550 locus=clu-1 status=Confirmed uniprot=P34466 insdc=CAA81605.1 product="Clustered mitochondria protein homolog"	30	10.8278	19.1138	10.2391	15.2155	11.3773	9.99745	11.7014	11.5276		4919.49	8684.13	4652.02	6913	5169.13	4542.22	5316.37	5237.44
F56D12.1a	wormpep=CE29047 gene=WBGene00000112 locus=alh-6 status=Confirmed uniprot=G5EC31 insdc=CCD64341.1 product="Aldehyde dehydrogenase"	30	11.9108	13.7723	10.8428	9.95055	11.8558	15.0927	11.1473	15.4278		5558.58	6427.33	5060.15	4643.77	5532.93	7043.53	5202.29	7199.91
H06O01.1	wormpep=CE11570 gene=WBGene00003964 locus=pdi-3 status=Confirmed uniprot=G5ED07 insdc=CAB07480.1 product="Protein disulfide-isomerase"	30	15.9297	13.2961	14.3508	8.14288	10.8427	10.4563	15.9385	11.043		9126.05	7617.24	8221.47	4665	6211.7	5990.33	9131.09	6326.47
K01H12.2	wormpep=CE03454 gene=WBGene00010485 locus=ant-1.3 status=Confirmed uniprot=G5EFW8 insdc=CAA92472.1	30	13.1042	12.722	11.734	13.4729	11.2823	12.2722	12.7728	12.6395		4941.03	4796.9	4424.38	5080.04	4254.07	4627.33	4816.08	4765.81
K07E3.4a	wormpep=CE18020 gene=WBGene00019492 status=Confirmed uniprot=Q21284 insdc=CCD62515.1	30	12.7438	14.2621	11.7247	9.15826	13.06	14.9974	11.1699	12.8837		5754.7	6440.32	5294.51	4135.57	5897.48	6772.36	5043.96	5817.87
K08C7.3a	wormpep=CE25049 gene=WBGene00001328 locus=epi-1 status=Confirmed uniprot=G5EEV6 insdc=CAB61016.1	30	12.2367	20.0714	12.159	8.14765	9.95726	12.5523	13.4243	11.4514		5751.53	9434.03	5715	3829.59	4680.15	5899.86	6309.74	5382.43
K09F5.2	wormpep=CE04746 gene=WBGene00006925 locus=vit-1 status=Confirmed uniprot=P55155 insdc=CCD67565.1 product="Vitellogenin-1"	30	3.62531	45.9803	6.72658	7.48474	5.60298	8.54532	9.34989	12.6849		1222.2	15501.3	2267.72	2523.32	1888.92	2880.87	3152.11	4276.44
K10D2.6	wormpep=CE02018 gene=WBGene00001262 locus=emb-8 status=Confirmed uniprot=Q09590 insdc=CCD72861.1 product="NADPH--cytochrome P450 reductase"	30	11.9145	13.7465	11.6262	11.4159	11.0793	12.8902	12.9697	14.3578		4973.89	5738.68	4853.54	4765.74	4625.22	5381.22	5414.41	5993.89
K11H12.2	wormpep=CE12148 gene=WBGene00004427 locus=rpl-15 status=Confirmed uniprot=P91374 insdc=CCD70971.1 product="60S ribosomal protein L15"	30	12.4187	13.8725	13.0208	18.9006	11.3769	7.89378	14.7138	7.80293		7957.19	8888.73	8342.98	12110.4	7289.64	5057.89	9427.78	4999.67
R05G6.7	wormpep=CE29443 gene=WBGene00019900 locus=vdac-1 status=Confirmed uniprot=Q21752 insdc=CCD71556.1 product="Probable voltage-dependent anion-selective channel"	30	11.8557	15.8644	10.9413	10.0568	12.9816	12.8194	13.8632	11.6174		10586.3	14165.7	9769.79	8979.95	11591.6	11446.7	12378.8	10373.5
R07H5.2a	wormpep=CE47933 gene=WBGene00011122 locus=cpt-2 status=Confirmed uniprot=G5ECS9 insdc=CAB03233.2	30	11.1693	11.9898	11.4941	12.9996	12.9153	14.6254	11.0961	13.7105		5303.98	5693.61	5458.2	6173.12	6133.1	6945.2	5269.21	6510.7
T05D4.1	wormpep=CE16341 gene=WBGene00011474 locus=aldo-1 status=Confirmed uniprot=P54216 insdc=CAB03291.1 product="Fructose-bisphosphate aldolase 1"	30	13.996	12.3879	11.0093	6.82338	15.1691	14.5538	12.7286	13.3319		4616.69	4086.26	3631.51	2250.75	5003.65	4800.69	4198.63	4397.64
T05E11.3a	wormpep=CE06362 gene=WBGene00011480 locus=enpl-1 status=Confirmed uniprot=Q22235 insdc=CAA92973.1 product="Endoplasmin homolog"	30	15.7537	13.1279	14.1437	9.2875	12.0538	9.67056	14.3653	11.5976		7894.7	6578.83	7087.9	4654.28	6040.58	4846.25	7198.93	5811.93
T05H4.5	wormpep=CE13277 gene=WBGene00020268 locus=hpo-19 status=Confirmed uniprot=O16521 insdc=CCD72032.1 product="NADH-cytochrome b5 reductase"	30	12.4137	14.5073	12.0121	10.5649	10.9651	11.9566	13.8893	13.6911		6183.74	7226.63	5983.67	5262.76	5462.13	5956.01	6918.75	6820.02
T07C4.5	wormpep=CE03639 gene=WBGene00011561 locus=ttr-15 status=Confirmed uniprot=Q22288 insdc=CAA82574.1 product="Transthyretin-like protein 15"	30	10.1338	12.8338	11.5771	7.68126	14.0208	17.1104	12.5708	14.0719		4214.34	5337.19	4814.59	3194.41	5830.84	7115.71	5227.83	5852.1
T10F2.1a	wormpep=CE29472 gene=WBGene00001744 locus=gars-1 status=Confirmed uniprot=Q10039 insdc=CCD72865.1 product="Glycine--tRNA ligase"	30	13.3429	11.1491	13.576	15.7895	12.0102	10.5748	13.3619	10.1957		7111.87	5942.56	7236.15	8415.93	6401.55	5636.47	7122	5434.38
T21E12.4a	wormpep=CE23997 gene=WBGene00000962 locus=dhc-1 status=Confirmed uniprot=Q19020 insdc=CCD64267.1 product="Dynein heavy chain, cytoplasmic"	30	12.5593	13.1146	12.9682	11.8767	11.0753	12.3967	12.2502	13.7591		4187.45	4372.6	4323.81	3959.86	3692.67	4133.25	4084.42	4587.49
T22B11.5a	wormpep=CE28486 gene=WBGene00020679 locus=ogdh-1 status=Confirmed uniprot=O61199 insdc=CCD70240.1 product="2-oxoglutarate dehydrogenase, mitochondrial"	30	10.5654	20.4087	10.937	10.8359	12.7746	11.9029	11.3158	11.2598		3782.02	7305.51	3915.01	3878.82	4572.81	4260.77	4050.63	4030.57
T22H6.2a	wormpep=CE47944 gene=WBGene00011938 locus=alh-13 status=Confirmed uniprot=P54889 insdc=CAA90672.2 product="Glutamate 5-kinase"	30	15.3762	14.6743	10.7611	10.3063	11.7326	10.1458	14.1542	12.8494		6827.13	6515.51	4778.01	4576.09	5209.35	4504.81	6284.59	5705.24
Y41D4B.19b	wormpep=CE52059 gene=WBGene00003794 locus=npp-8 status=Confirmed uniprot=Q95Y15 insdc=CCD66719.3	30	12.6089	11.0488	13.3734	13.6138	11.9174	11.4623	13.0942	12.8812		4874.2	4271.1	5169.73	5262.64	4606.86	4430.94	5061.79	4979.45
Y41E3.4a	wormpep=CE18372 gene=WBGene00001336 locus=qars-1 status=Confirmed uniprot=O62431 insdc=CAB08998.1 product="Probable glutamine--tRNA ligase"	30	13.5382	11.3943	14.4783	13.5318	10.2482	11.2464	12.8488	12.714		7345.91	6182.59	7855.97	7342.39	5560.72	6102.35	6971.83	6898.67
Y47D3A.26a	wormpep=CE41472 gene=WBGene00004873 locus=smc-3 status=Confirmed uniprot=B2FDA8 insdc=CAB57898.4 product="Structural maintenance of chromosomes protein 3"	30	12.7922	9.56038	18.1002	14.8407	12.1846	9.92494	13.3108	9.28626		5153.43	3851.46	7291.78	5978.65	4908.62	3998.32	5362.32	3741.03
Y67D8C.5a	wormpep=CE31665 gene=WBGene00022069 locus=eel-1 status=Confirmed uniprot=Q9GUP2 insdc=CCD74094.1	30	11.6984	11.1044	15.0327	15.1431	11.5577	11.0035	12.2722	12.1879		5905.12	5605.28	7588.21	7643.94	5834.07	5554.36	6194.73	6152.21
Y71F9AL.17	wormpep=CE29136 gene=WBGene00022119 locus=copa-1 status=Confirmed uniprot=Q9N4H7 insdc=CCD73511.1 product="Coatomer subunit alpha"	30	12.4321	13.7596	11.9594	12.8893	11.7069	11.346	12.1105	13.7963		5350.12	5921.4	5146.71	5546.9	5038.02	4882.73	5211.72	5937.21
Y71G12B.11a	wormpep=CE29914 gene=WBGene00006771 locus=tln-1 status=Confirmed uniprot=G5EGK1 insdc=CCD67967.1	30	13.7919	13.8684	13.0238	10.1391	12.2677	11.5919	12.1628	13.1543		5865.4	5897.93	5538.77	4311.97	5217.19	4929.79	5172.6	5594.25
ZC434.8	wormpep=CE06583 gene=WBGene00013894 status=Confirmed uniprot=Q27535 insdc=CAB00062.1 product="Probable arginine kinase ZC434.8"	30	12.5491	13.224	13.4343	14.5399	10.9279	11.3982	13.8207	10.106		5323.98	5610.32	5699.56	6168.62	4636.2	4835.73	5863.47	4287.5
B0035.5	wormpep=CE05163 gene=WBGene00007108 locus=gspd-1 status=Confirmed uniprot=Q27464 insdc=CAA97412.1 product="Glucose-6-phosphate 1-dehydrogenase"	29	11.8021	13.0409	12.6979	14.6612	11.3224	12.7904	11.0819	12.6031		3509.41	3877.77	3775.77	4359.58	3366.77	3803.3	3295.26	3747.59
B0041.4	wormpep=CE07669 gene=WBGene00004415 locus=rpl-4 status=Confirmed uniprot=O02056 insdc=CCD61249.1 product="60S ribosomal protein L4"	29	9.9681	21.9476	12.2997	17.291	8.80298	8.08346	13.0563	8.55089		4939.91	10876.6	6095.38	8568.95	4362.51	4005.94	6470.33	4237.58
C03G5.1	wormpep=CE03917 gene=WBGene00015391 locus=sdha-1 status=Confirmed uniprot=Q09508 insdc=CCD62793.1 product="Succinate dehydrogenase [ubiquinone] flavoprotein subunit, mitochondrial"	29	15.811	13.1784	13.8186	9.21461	13.4547	9.44623	14.1195	10.9569		6728.14	5607.86	5880.31	3921.14	5725.46	4019.7	6008.35	4662.54
C14B1.1	wormpep=CE00897 gene=WBGene00003962 locus=pdi-1 status=Confirmed uniprot=Q17967 insdc=CAA85491.1 product="Protein disulfide-isomerase 1"	29	12.8386	9.0044	16.2906	12.7317	14.9778	9.97713	14.1915	9.98827		5680.42	3983.99	7207.77	5633.13	6626.93	4414.37	6279	4419.3
C16A3.3	wormpep=CE27690 gene=WBGene00002850 locus=let-716 status=Confirmed uniprot=Q18038 insdc=CCD63223.1	29	11.5299	10.8302	12.128	23.2884	10.3545	9.19718	13.233	9.43893		5727.51	5379.91	6024.58	11568.5	5143.61	4568.71	6573.49	4688.81
C23G10.4b	wormpep=CE31311 gene=WBGene00004459 locus=rpn-2 status=Confirmed uniprot=Q18115 insdc=CCD65298.1 product="26S proteasome non-ATPase regulatory subunit 1"	29	11.8859	12.4967	13.6645	16.1004	11.8765	10.1816	12.5326	11.2619		5089.83	5351.39	5851.48	6894.58	5085.83	4360.01	5366.77	4822.61
C25F6.3	wormpep=CE38489 gene=WBGene00016103 locus=dpyd-1 status=Confirmed uniprot=Q18164 insdc=CCD65682.1 product="Dihydropyrimidine dehydrogenase [NADP(+)]"	29	15.1585	6.42312	23.0845	25.3399	8.14789	3.48693	12.6201	5.73912		6125.13	2595.4	9327.79	10239.1	3292.33	1408.97	5099.41	2319.02
C30C11.2	wormpep=CE00101 gene=WBGene00004460 locus=rpn-3 status=Confirmed uniprot=Q04908 insdc=CCD66158.1 product="26S proteasome non-ATPase regulatory subunit 3"	29	12.285	13.353	13.6481	15.7238	11.9281	9.88046	12.9844	10.197		5704.29	6200.19	6337.21	7301.03	5538.56	4587.78	6029.03	4734.77
C46G7.4a	wormpep=CE48327 gene=WBGene00004112 locus=pqn-22 status=Partially_confirmed uniprot=H2KZA3 insdc=CCD67203.2	29	12.7548	14.0795	10.4493	10.0005	13.6749	14.2792	12.1604	12.6014		3932.23	4340.61	3221.44	3083.08	4215.88	4402.19	3748.95	3884.93
C47E12.5a	wormpep=CE05449 gene=WBGene00006699 locus=uba-1 status=Confirmed uniprot=Q27481 insdc=CAA93101.1	29	13.2982	11.4004	14.0782	13.1142	11.8341	11.5883	12.5181	12.1686		5582.1	4785.48	5909.52	5504.88	4967.52	4864.36	5254.64	5107.92
C54G4.8	wormpep=CE05514 gene=WBGene00000869 locus=cyc-1 status=Confirmed uniprot=Q18853 insdc=CAA99820.1	29	12.0692	17.0444	10.8246	10.8258	12.3714	12.4089	11.6756	12.78		5183.27	7319.94	4648.76	4649.3	5313.07	5329.19	5014.25	5488.54
C55B7.4a	wormpep=CE09015 gene=WBGene00016943 locus=acdh-1 status=Confirmed uniprot=H2KZG6 insdc=CCD68091.1 product="Probable acyl-CoA dehydrogenase"	29	13.0379	13.3435	15.4894	22.2624	5.2515	7.83652	12.6672	10.1116		5712.38	5846.27	6786.48	9753.98	2300.88	3433.47	5549.96	4430.28
D1054.11	wormpep=CE05529 gene=WBGene00008378 locus=ule-3 status=Confirmed uniprot=Q18947 insdc=CAA98439.1	29	9.83616	11.2623	11.2541	7.55647	15.0989	18.0427	10.628	16.3214		3143.46	3599.24	3596.62	2414.91	4825.33	5766.1	3396.51	5216.01
F01F1.6	wormpep=CE39486 gene=WBGene00000115 locus=alh-9 status=Confirmed uniprot=P46562 insdc=CCD65988.1 product="Putative aldehyde dehydrogenase family 7 member A1 homolog"	29	8.4286	16.3375	7.78406	8.41783	11.4924	18.8196	9.59483	19.1252		3439.46	6666.82	3176.44	3435.06	4689.69	7679.71	3915.36	7804.43
F01G10.1	wormpep=CE09163 gene=WBGene00008506 locus=tkt-1 status=Confirmed uniprot=O17759 insdc=CAB02889.1	29	12.3091	15.6716	12.1709	13.3536	11.2798	10.6404	13.6053	10.9692		6827.93	8693.17	6751.29	7407.34	6256.99	5902.31	7546.98	6084.7
F10G7.2	wormpep=CE02626 gene=WBGene00006626 locus=tsn-1 status=Confirmed uniprot=Q19328 insdc=CCD69204.1	29	11.9231	13.5663	13.1077	17.4995	11.2467	8.64773	13.3111	10.6979		4481.59	5099.24	4926.87	6577.62	4227.35	3250.47	5003.32	4021.08
F11C1.5a	wormpep=CE41311 gene=WBGene00008694 status=Confirmed uniprot=Q19346 insdc=CAA91030.2	29	10.1491	16.6819	10.8285	12.4882	8.9916	14.6614	9.94676	16.2526		5922.94	9735.41	6319.44	7288.01	5247.43	8556.31	5804.86	9484.87
F18E2.2	wormpep=CE05663 gene=WBGene00006512 locus=abcf-1 status=Confirmed uniprot=Q19554 insdc=CAA99835.1	29	12.8745	11.9676	13.167	15.6122	11.0273	10.8146	13.0538	11.483		6819.86	6339.47	6974.78	8270.06	5841.37	5728.68	6914.82	6082.73
F22B5.9	wormpep=CE20708 gene=WBGene00001498 locus=fars-3 status=Confirmed uniprot=Q19713 insdc=CAA90360.1 product="Phenylalanine--tRNA ligase beta subunit"	29	13.4741	12.8459	11.7829	14.838	11.5819	10.5607	13.0221	11.8944		6403.64	6105.13	5599.93	7051.85	5504.4	5019.04	6188.84	5652.88
F25H2.9	wormpep=CE09654 gene=WBGene00003926 locus=pas-5 status=Confirmed uniprot=Q95008 insdc=CAB02097.1 product="Proteasome subunit alpha type-5"	29	11.4987	10.9111	13.7188	15.8863	11.7308	11.9794	11.9199	12.3551		3985.09	3781.46	4754.53	5505.72	4065.53	4151.71	4131.06	4281.91
F25H5.3a	wormpep=CE15898 gene=WBGene00009126 locus=pyk-1 status=Confirmed uniprot=O17836 insdc=CAB02984.1 product="Pyruvate kinase"	29	8.34625	24.1856	8.72287	13.0231	10.8096	12.0154	9.82948	13.0678		4772.74	13830.4	4988.11	7447.16	6181.37	6870.9	5620.92	7472.7
F37C12.7	wormpep=CE29312 gene=WBGene00018152 locus=acs-4 status=Confirmed uniprot=Q20121 insdc=CCD70738.1 product="long-chain-fatty-acid-CoA ligase"	29	11.3129	12.8039	14.6137	14.7515	12.4146	12.1388	11.7364	10.2283		6379.42	7220.19	8240.75	8318.46	7000.7	6845.15	6618.23	5767.79
F38B2.1a	wormpep=CE31506 gene=WBGene00002050 locus=ifa-1 status=Confirmed uniprot=P90901 insdc=CAA90365.3 product="Intermediate filament protein ifa-1"	29	13.3099	14.6678	12.3452	10.0597	14.1019	12.1916	13.3206	10.0032		6216.65	6850.92	5766.1	4698.59	6586.57	5694.36	6221.68	4672.19
F40F8.10	wormpep=CE05849 gene=WBGene00004478 locus=rps-9 status=Confirmed uniprot=Q20228 insdc=CAA93262.1 product="40S ribosomal protein S9"	29	12.2187	10.2718	12.7719	20.1587	11.2462	10.8867	12.18	10.266		5652.25	4751.6	5908.13	9325.18	5202.38	5036.06	5634.34	4748.95
F43E2.5	wormpep=CE07241 gene=WBGene00018393 locus=msra-1 status=Confirmed uniprot=O02089 insdc=CCD63544.1	29	11.8538	19.0196	14.2583	15.9395	4.95883	8.21339	12.9888	12.7677		7038	11292.5	8465.62	9463.81	2944.22	4876.55	7711.87	7580.61
F53A3.3a	wormpep=CE10884 gene=WBGene00004491 locus=rps-22 status=Confirmed uniprot=O17218 insdc=CCD62154.1	29	10.9148	12.8025	11.8734	19.7864	11.1956	9.64021	12.9	10.8873		4493.22	5270.32	4887.84	8145.35	4608.82	3968.53	5310.46	4481.91
F56F3.5	wormpep=CE00664 gene=WBGene00004470 locus=rps-1 status=Confirmed uniprot=P48154 insdc=CAA83605.1 product="40S ribosomal protein S3a"	29	11.3705	14.9467	12.0313	17.7918	11.8123	8.71017	14.0224	9.31492		5025.14	6605.64	5317.18	7863.03	5220.4	3849.43	6197.17	4116.7
F58G4.1	wormpep=CE07306 gene=WBGene00019064 locus=myo-5 status=Confirmed uniprot=Q21000 insdc=CCD64059.1	29	15.3939	11.0895	16.4755	10.5045	11.8552	10.5873	12.5811	11.5131		6003.48	4324.8	6425.31	4096.66	4623.45	4128.95	4906.55	4490
F59B8.2a	wormpep=CE03436 gene=WBGene00010317 locus=idh-1 status=Confirmed uniprot=Q21032 insdc=CAA92778.1 product="Isocitrate dehydrogenase [NADP]"	29	9.87373	23.8607	11.0131	13.6647	9.96061	9.32759	12.1426	10.1571		4046.1	9777.73	4512.98	5599.58	4081.7	3822.3	4975.85	4162.2
K01G5.5	wormpep=CE16195 gene=WBGene00010478 status=Confirmed uniprot=O17919 insdc=CAB07244.1 product="Putative H\/ACA ribonucleoprotein complex subunit 4"	29	12.8959	11.5635	12.1861	16.7077	10.8533	10.5129	12.5604	12.7202		5488.74	4921.64	5186.66	7111.13	4619.37	4474.51	5345.97	5413.97
K07C5.4	wormpep=CE06114 gene=WBGene00010627 locus=nol-56 status=Confirmed uniprot=Q21276 insdc=CAA94897.1 product="Uncharacterized NOP5 family protein K07C5.4"	29	11.6861	12.1761	11.9269	20.1259	12.0396	8.62871	13.6439	9.77291		5499.7	5730.32	5613.03	9471.65	5666.06	4060.85	6421.09	4599.33
R10E12.1b	wormpep=CE00310 gene=WBGene00007010 locus=alx-1 status=Confirmed uniprot=P34552 insdc=CAD54152.1 product="Apoptosis-linked gene 2-interacting protein X 1"	29	11.6722	12.2752	12.2904	10.0687	14.6718	14.3874	12.1485	12.4858		4761.66	5007.65	5013.85	4107.54	5985.35	5869.34	4955.99	5093.59
R151.3	wormpep=CE00744 gene=WBGene00004417 locus=rpl-6 status=Confirmed uniprot=P47991 insdc=CCD70755.1 product="60S ribosomal protein L6"	29	13.3388	10.6782	12.8128	19.7902	10.469	9.04087	13.193	10.6771		6554.53	5247.13	6296.06	9724.68	5144.36	4442.58	6482.89	5246.58
T03F1.3	wormpep=CE13100 gene=WBGene00020185 locus=pgk-1 status=Confirmed uniprot=P91427 insdc=CCD67788.1 product="Probable phosphoglycerate kinase"	29	14.2731	13.8799	12.8843	9.4446	11.8306	11.8632	14.2099	11.6145		6840.32	6651.89	6174.75	4526.29	5669.79	5685.38	6810.05	5566.2
T14G10.5a	wormpep=CE06451 gene=WBGene00011775 status=Confirmed uniprot=Q22498 insdc=CAA93095.1 product="Probable coatomer subunit gamma"	29	14.3768	12.3531	12.6609	11.1392	11.2718	12.4215	12.7114	13.0653		6038.84	5188.79	5318.1	4678.91	4734.61	5217.54	5339.31	5487.94
T21C12.2	wormpep=CE02347 gene=WBGene00001993 locus=hpd-1 status=Confirmed uniprot=Q22633 insdc=CAA90315.1 product="4-hydroxyphenylpyruvate dioxygenase"	29	13.4175	14.2538	12.6205	11.2689	13.658	11.5672	12.3192	10.8949		7548.24	8018.71	7099.88	6339.51	7683.57	6507.35	6930.38	6129.15
T27E9.1a	wormpep=CE14263 gene=WBGene00006439 locus=ant-1.1 status=Confirmed uniprot=O45865 insdc=CAB04874.1	29	13.0176	14.5834	10.7126	12.6755	9.97264	13.2553	11.3395	14.4434		5047.27	5654.4	4153.56	4914.66	3866.66	5139.43	4396.62	5600.11
W08E12.7	wormpep=CE21275 gene=WBGene00021088 status=Confirmed uniprot=Q9N5B3 insdc=CCD74015.1	29	13.4184	10.2956	15.0828	16.6461	11.702	9.35731	13.8743	9.62345		7825.34	6004.17	8796	9707.66	6824.37	5456.99	8091.23	5612.2
W08E3.3a	wormpep=CE14708 gene=WBGene00012344 locus=ola-1 status=Confirmed uniprot=P91917 insdc=CAB07131.1 product="Obg-like ATPase 1"	29	13.2368	11.1298	13.5873	14.3001	11.862	11.5725	13.271	11.0406		7492.32	6299.69	7690.72	8094.16	6714.13	6550.26	7511.69	6249.2
Y38F2AR.12a	wormpep=CE48219 gene=WBGene00021430 status=Partially_confirmed uniprot=A0A9S2 insdc=CCD67386.2	29	10.7962	14.4001	10.2414	8.87304	13.3896	15.8786	10.1528	16.2682		4110.63	5482.85	3899.41	3378.41	5098.08	6045.77	3865.69	6194.11
Y45F10D.12	wormpep=CE16650 gene=WBGene00004430 locus=rpl-18 status=Confirmed uniprot=O45946 insdc=CAA16387.1 product="60S ribosomal protein L18"	29	11.7547	11.591	12.4711	18.85	11.7418	8.97284	15.8061	8.81241		4522.16	4459.19	4797.79	7251.82	4517.22	3451.96	6080.79	3390.24
Y47D3B.10	wormpep=CE20261 gene=WBGene00001077 locus=dpy-18 status=Confirmed uniprot=Q10576 insdc=CAA21045.1 product="Prolyl 4-hydroxylase subunit alpha-1"	29	20.2642	9.98074	10.9974	7.15773	15.9929	7.68757	17.7455	10.174		7347.6	3618.92	3987.56	2595.32	5798.87	2787.44	6434.35	3688.98
Y57A10C.6	wormpep=CE18418 gene=WBGene00013284 locus=daf-22 status=Confirmed uniprot=G5EDP2 insdc=CAA19548.1 product="Non-specific lipid-transfer protein-like 2"	29	12.5113	13.3042	10.8198	10.4821	12.0466	14.663	11.5267	14.6463		4535.71	4823.17	3922.51	3800.08	4367.24	5315.77	4178.78	5309.73
Y57G11A.1e	wormpep=CE49961 gene=WBGene00013289 locus=tag-273 status=Partially_confirmed uniprot=A0A061AD47 insdc=CDR32783.1	29	12.7664	11.2981	12.5923	10.5995	15.3923	13.0873	12.2914	11.9727		7519.31	6654.5	7416.8	6243.04	9065.94	7708.3	7239.53	7051.85
Y57G11C.10a	wormpep=CE14944 gene=WBGene00001558 locus=gdi-1 status=Confirmed uniprot=G5EBR1 insdc=CAB16511.1 product="Rab GDP dissociation inhibitor"	29	11.3204	15.7636	11.0287	11.1033	13.3162	12.9365	11.7499	12.7813		4696.68	6540.1	4575.66	4606.58	5524.71	5367.15	4874.85	5302.78
Y57G11C.16	wormpep=CE14956 gene=WBGene00004487 locus=rps-18 status=Confirmed uniprot=O18240 insdc=CAB16517.1	29	12.7271	13.7943	13.4781	17.6913	9.61724	8.99061	13.4404	10.2609		5693.93	6171.38	6029.88	7914.83	4302.61	4022.26	6013.03	4590.56
ZC434.2	wormpep=CE06577 gene=WBGene00004476 locus=rps-7 status=Confirmed uniprot=Q23312 insdc=CAB00058.1 product="40S ribosomal protein S7"	29	11.2667	12.0427	12.9501	20.2467	11.1296	9.63011	13.4406	9.29345		4527.13	4838.93	5203.55	8135.41	4472.03	3869.52	5400.63	3734.24
ZK1248.16	wormpep=CE29634 gene=WBGene00002268 locus=lec-5 status=Confirmed uniprot=G5EFI4 insdc=CCD72513.1 product="Galectin"	29	9.5034	13.6208	9.8737	8.16393	17.9965	19.5954	9.39713	11.8491		4039.18	5789.17	4196.57	3469.88	7648.98	8328.55	3994.02	5036.16
B0035.8	wormpep=CE05165 gene=WBGene00001922 locus=his-48 status=Confirmed uniprot=Q27876 insdc=CAA97413.1 product="Probable histone H2B 4"	28	13.8435	23.5706	17.6108	8.90312	8.87641	7.00799	13.2687	6.91891		9931.94	16910.5	12634.7	6387.48	6368.32	5027.83	9519.54	4963.92
B0365.3	wormpep=CE07721 gene=WBGene00001137 locus=eat-6 status=Confirmed uniprot=P90735 insdc=CAB02694.1 product="Sodium\/potassium-transporting ATPase subunit alpha"	28	11.0201	20.871	10.604	12.1577	12.743	9.91209	11.4486	11.2435		4617.39	8744.85	4443.05	5094.01	5339.28	4153.12	4796.91	4710.97
C14C10.4	wormpep=CE05283 gene=WBGene00007587 locus=mma-1 status=Confirmed uniprot=Q17974 insdc=CAA98428.1	28	12.6026	12.8923	11.539	14.6733	11.346	11.8423	11.7877	13.3168		5457.29	5582.74	4996.75	6353.99	4913.17	5128.08	5104.44	5766.58
C18E3.7c	wormpep=CE33363 gene=WBGene00004093 locus=ppw-1 status=Confirmed uniprot=Q86NJ8 insdc=CCD65144.1 product="Piwi-like protein"	28	12.0894	12.1485	13.4983	14.935	9.21718	10.9009	13.2018	14.0089		5118.66	5143.7	5715.2	6323.5	3902.55	4615.43	5589.62	5931.35
C23G10.3	wormpep=CE01810 gene=WBGene00004472 locus=rps-3 status=Confirmed uniprot=P48152 insdc=CCD65297.1 product="40S ribosomal protein S3"	28	12.1047	12.8504	11.8483	17.0462	10.2908	10.0984	13.3411	12.4201		3563.94	3783.48	3488.45	5018.83	3029.88	2973.24	3927.98	3656.8
C32F10.8a	wormpep=CE32815 gene=WBGene00016333 status=Confirmed uniprot=O01685 insdc=CCD61912.1	28	13.0085	11.2406	13.1168	12.2108	12.575	13.5761	12.6391	11.6331		7293.53	6302.33	7354.25	6846.3	7050.5	7611.75	7086.42	6522.39
C37H5.8	wormpep=CE08631 gene=WBGene00002010 locus=hsp-6 status=Confirmed uniprot=P11141 insdc=CCD66987.1 product="Heat shock 70 kDa protein F, mitochondrial"	28	11.205	17.8718	11.5577	10.3952	11.3198	12.7281	11.7	13.2223		7235.37	11540.3	7463.07	6712.46	7309.5	8218.84	7554.99	8537.96
C44B11.3	wormpep=CE24843 gene=WBGene00003175 locus=mec-12 status=Confirmed uniprot=P91910 insdc=CCD67209.1 product="Detyrosinated tubulin alpha-3 chain"	28	14.5115	11.5949	12.9284	11.9683	12.0018	11.6548	13.3467	11.9935		6233.7	4980.79	5553.64	5141.23	5155.59	5006.54	5733.34	5152.04
C52E4.4	wormpep=CE08946 gene=WBGene00004501 locus=rpt-1 status=Confirmed uniprot=Q18787 insdc=CAB01414.1 product="26S proteasome regulatory subunit 7"	28	11.8141	10.7129	15.579	17.1612	11.8542	10.1308	12.1142	10.6336		4799.07	4351.73	6328.38	6971.12	4815.34	4115.26	4920.93	4319.52
F01F1.5	wormpep=CE47083 gene=WBGene00001057 locus=dpf-4 status=Confirmed uniprot=Q19086 insdc=CCD65987.2	28	11.5403	11.6924	10.7419	11.9596	11.9015	16.4347	11.4147	14.315		4367.3	4424.86	4065.16	4525.96	4503.98	6219.53	4319.77	5417.34
F02A9.2a	wormpep=CE00133 gene=WBGene00001385 locus=far-1 status=Confirmed uniprot=P34382 insdc=CAA79616.1 product="Fatty-acid and retinol-binding protein 1"	28	8.69746	11.9205	9.18226	9.38368	16.1966	18.5976	10.322	15.6999		5716.07	7834.29	6034.69	6167.07	10644.6	12222.6	6783.76	10318.2
F07A5.7a	wormpep=CE09197 gene=WBGene00006754 locus=unc-15 status=Confirmed uniprot=P10567 insdc=CAA96622.1 product="Paramyosin"	28	12.0371	18.0755	10.8977	11.9394	13.4881	10.7828	12.3802	10.3992		3130.5	4700.9	2834.18	3105.08	3507.87	2804.28	3219.73	2704.52
F09E5.15a	wormpep=CE32361 gene=WBGene00006434 locus=prdx-2 status=Confirmed uniprot=Q8IG31 insdc=CCD68767.1	28	11.1641	13.8783	12.5207	12.5211	11.7081	13.6665	11.815	12.7262		4178.59	5194.51	4686.37	4686.52	4382.23	5115.22	4422.24	4763.3
F10C1.7a	wormpep=CE02622 gene=WBGene00002054 locus=ifb-2 status=Confirmed uniprot=Q19286 insdc=CCD65033.1 product="Intermediate filament protein ifb-2"	28	14.2004	14.2606	10.2397	9.62312	14.2017	12.0385	13.4306	12.0055		6090	6115.83	4391.42	4127	6090.58	5162.86	5759.87	5148.69
F25B5.4a	wormpep=CE01921 gene=WBGene00006727 locus=ubq-1 status=Confirmed uniprot=P0CG71 insdc=CCD68779.1 product="Ubiquitin-related"	28	11.2341	15.2442	8.82266	12.4597	13.1071	11.3429	11.9851	15.8043		4090.43	5550.56	3212.41	4536.69	4772.4	4130.06	4363.88	5754.51
F26D10.3	wormpep=CE09682 gene=WBGene00002005 locus=hsp-1 status=Confirmed uniprot=P09446 insdc=CAB02319.1 product="Heat shock 70 kDa protein A"	28	14.05	12.3391	17.6961	12.6505	8.86036	10.9278	14.3739	9.10222		7639.32	6709.05	9621.81	6878.37	4817.59	5941.71	7815.4	4949.09
F26F4.10a	wormpep=CE29495 gene=WBGene00004679 locus=rars-1 status=Confirmed uniprot=Q19825 insdc=CCD65757.1 product="Probable arginine--tRNA ligase, cytoplasmic"	28	12.7066	9.98248	14.7736	16.9389	11.7406	9.76706	13.0456	11.0453		5023.27	3946.36	5840.41	6696.42	4641.39	3861.2	5157.31	4366.51
F28B3.8	wormpep=CE30523 gene=WBGene00002075 locus=imb-1 status=Confirmed uniprot=Q9BIB8 insdc=CCD69827.1	28	13.9505	10.4414	13.7778	13.3077	12.2135	11.253	13.133	11.9232		4503.44	3370.66	4447.71	4295.94	3942.71	3632.65	4239.54	3849.01
F29D11.1	wormpep=CE05765 gene=WBGene00003071 locus=lrp-1 status=Partially_confirmed uniprot=Q04833 insdc=CAA98124.1 product="Low-density lipoprotein receptor-related protein"	28	15.7905	12.5775	14.3555	9.88697	12.492	9.99753	12.3563	12.5438		7531.84	5999.27	6847.35	4715.94	5958.48	4768.67	5893.77	5983.19
F29G6.3b	wormpep=CE18655 gene=WBGene00009259 locus=hpo-34 status=Confirmed uniprot=Q93636 insdc=CAB01754.1	28	13.3518	15.5605	10.4911	8.47797	12.4376	12.7067	13.9892	12.9851		4273.43	4980.38	3357.84	2713.5	3980.84	4066.98	4477.45	4156.09
F32B6.2	wormpep=CE35517 gene=WBGene00009319 locus=mccc-1 status=Confirmed uniprot=O45430 insdc=CAB03038.2	28	10.8835	17.9238	11.7478	12.9941	11.2946	11.3956	12.4058	11.3547		4889.61	8052.57	5277.93	5837.85	5074.32	5119.66	5573.54	5101.31
F36A4.7	wormpep=CE46402 gene=WBGene00000123 locus=ama-1 status=Partially_confirmed uniprot=P16356 insdc=CCD69532.1 product="DNA-directed RNA polymerase II subunit RPB1"	28	12.8783	10.2227	15.1662	14.4246	11.7539	10.8239	13.3522	11.3783		6497.28	5157.53	7651.57	7277.45	5930.01	5460.83	6736.4	5740.51
F41C3.5	wormpep=CE02733 gene=WBGene00018271 status=Confirmed uniprot=P52717 insdc=CCD65861.1 product="Uncharacterized serine carboxypeptidase F41C3.5"	28	10.7343	13.1586	8.93897	9.34094	14.0693	17.3824	11.2982	15.0772		5526.15	6774.19	4601.87	4808.81	7243.02	8948.61	5816.44	7761.9
F42C5.8a	wormpep=CE04561 gene=WBGene00004477 locus=rps-8 status=Confirmed uniprot=P48156 insdc=CCD63349.1 product="40S ribosomal protein S8"	28	12.1271	13.6839	12.9972	19.4725	11.3531	8.63012	12.8188	8.91733		6508.7	7344.22	6975.7	10451	6093.27	4631.84	6879.94	4785.99
F43E2.8a	wormpep=CE07244 gene=WBGene00002008 locus=hsp-4 status=Confirmed uniprot=P20163 insdc=CCD63548.1 product="Heat shock 70 kDa protein D"	28	11.5913	15.2197	12.2533	12.6624	14.4357	10.6265	13.5086	9.70246		6338.67	8322.83	6700.65	6924.38	7894.08	5811.05	7387.12	5305.75
F52B5.6	wormpep=CE05721 gene=WBGene00004439 locus=rpl-25.2 status=Confirmed uniprot=Q20647 insdc=CAA99858.1 product="60S ribosomal protein L23a 2"	28	11.517	13.0179	13.7636	21.3312	11.6606	8.15429	13.5229	7.03249		7911.36	8942.38	9454.61	14653	8010.02	5601.41	9289.25	4830.82
F52E4.1a	wormpep=CE07269 gene=WBGene00018701 locus=pccb-1 status=Confirmed uniprot=Q20676 insdc=CCD66477.1	28	13.6321	14.1904	12.2949	8.80177	12.4712	13.6318	11.9946	12.9833		5199.69	5412.63	4689.65	3357.26	4756.87	5199.58	4575.08	4952.22
F54C9.5	wormpep=CE02255 gene=WBGene00004416 locus=rpl-5 status=Confirmed uniprot=P49405 insdc=CAA90251.1 product="60S ribosomal protein L5"	28	10.6747	17.556	12.1411	17.8874	10.1789	8.80553	12.7668	9.98957		5503.76	9051.67	6259.78	9222.52	5248.12	4540.02	6582.4	5150.5
F54H12.6	wormpep=CE00548 gene=WBGene00018846 locus=eef-1B.1 status=Confirmed uniprot=P34460 insdc=CCD63459.1 product="Probable elongation factor 1-beta\/1-delta 1"	28	13.8517	11.2579	10.8035	16.1408	10.5533	10.1122	13.9884	13.2922		4510.74	3666.09	3518.12	5256.18	3436.63	3292.99	4555.27	4328.54
F55D10.1	wormpep=CE28456 gene=WBGene00018877 locus=aman-1 status=Confirmed uniprot=Q20829 insdc=CCD67087.1 product="Alpha-mannosidase"	28	10.1873	12.0179	9.47773	7.16693	14.9639	20.931	10.4105	14.8448		4062.18	4792.12	3779.25	2857.81	5966.85	8346.23	4151.17	5919.38
F56A3.4	wormpep=CE28834 gene=WBGene00004955 locus=spd-5 status=Confirmed uniprot=P91349 insdc=CCD66432.1 product="Spindle-defective protein 5"	28	13.0064	11.0524	16.0792	13.6781	11.0909	10.6202	14.805	9.66785		4423.34	3758.82	5468.4	4651.81	3771.9	3611.82	5035.03	3287.94
H19N07.1a	wormpep=CE32460 gene=WBGene00010405 locus=erfa-3 status=Confirmed uniprot=O45622 insdc=CAB07395.2	28	12.4271	11.7785	12.707	14.5763	11.9089	11.2734	13.7119	11.6169		6824.14	6468	6977.86	8004.35	6539.58	6190.63	7529.67	6379.26
K01C8.10	wormpep=CE02262 gene=WBGene00000379 locus=cct-4 status=Confirmed uniprot=P47208 insdc=CAA88861.1 product="T-complex protein 1 subunit delta"	28	11.6921	13.3612	13.0514	18.1784	11.9766	9.39876	13.0923	9.24929		6245.47	7137.05	6971.59	9710.22	6397.43	5020.47	6993.42	4940.63
K04D7.1	wormpep=CE06090 gene=WBGene00010556 locus=rack-1 status=Confirmed uniprot=Q21215 insdc=CAA93514.1 product="Guanine nucleotide-binding protein subunit beta-2-like 1"	28	10.3493	17.8561	10.327	19.2184	11.6369	7.50611	13.5443	9.56184		3829.28	6606.81	3821.03	7110.9	4305.71	2777.29	5011.46	3537.92
K10C2.1	wormpep=CE37128 gene=WBGene00019617 status=Confirmed uniprot=Q94269 insdc=CCD72623.1 product="Carboxypeptidase"	28	14.0096	9.68345	12.655	12.945	11.4878	10.306	16.4997	12.4135		4856.74	3357	4387.15	4487.7	3982.51	3572.81	5720	4303.44
M01F1.2	wormpep=CE01030 gene=WBGene00004428 locus=rpl-16 status=Confirmed uniprot=Q27389 insdc=CAA86515.1 product="60S ribosomal protein L13a"	28	11.886	11.9182	12.9107	20.9021	11.4315	9.27757	13.1656	8.50832		7855.88	7877.16	8533.11	13814.9	7555.5	6131.87	8701.62	5623.45
R02D3.1a	wormpep=CE18095 gene=WBGene00019819 status=Confirmed uniprot=O44503 insdc=CCD73165.1	28	10.7017	12.9141	11.8798	11.7301	12.0983	16.6745	10.321	13.6804		3836.37	4629.5	4258.71	4205.05	4337.04	5977.53	3699.92	4904.21
R06C7.10	wormpep=CE06253 gene=WBGene00002348 locus=myo-1 status=Confirmed uniprot=P02567 insdc=CAA95848.1 product="Myosin-1"	28	15.8799	17.5068	13.8767	10.8816	9.57422	8.2386	13.525	10.5171		8288.18	9137.34	7242.67	5679.44	4997.07	4299.97	7059.1	5489.17
R07E4.6a	wormpep=CE39609 gene=WBGene00002190 locus=kin-2 status=Confirmed uniprot=P30625 insdc=CCD67512.1 product="cAMP-dependent protein kinase regulatory subunit"	28	13.3534	10.7597	13.3291	10.0277	13.3297	14.0266	11.9422	13.2316		7946.73	6403.2	7932.22	5967.55	7932.59	8347.33	7106.89	7874.25
R08E5.3	wormpep=CE12576 gene=WBGene00019963 status=Confirmed uniprot=O01593 insdc=CCD73279.1	28	11.5569	20.4684	7.99582	17.2558	8.7458	14.1922	9.7167	10.0684		4238.35	7506.54	2932.37	6328.34	3207.41	5204.83	3563.48	3692.44
T08B2.7a	wormpep=CE13431 gene=WBGene00020347 locus=ech-1.2 status=Confirmed uniprot=Q9GYT0 insdc=CCD67610.1	28	13.3455	12.8785	12.4727	12.1163	11.6357	11.8339	12.1753	13.542		8039.2	7757.89	7513.42	7298.72	7009.19	7128.63	7334.27	8157.55
T08G11.1a	wormpep=CE13443 gene=WBGene00011629 status=Confirmed uniprot=Q94010 insdc=CAB02304.1	28	13.7422	13.0467	12.2895	9.03552	12.4752	14.3447	11.8422	13.224		5511.51	5232.55	4928.86	3623.82	5003.35	5753.15	4749.46	5303.68
T20H4.3a	wormpep=CE00748 gene=WBGene00004189 locus=pars-1 status=Confirmed uniprot=Q22620 insdc=CCD73349.1	28	13.0627	11.3435	13.4872	14.0341	11.8999	11.3064	13.0044	11.8617		5895.34	5119.43	6086.93	6333.74	5370.56	5102.67	5869.03	5353.3
T21B10.7	wormpep=CE16437 gene=WBGene00000378 locus=cct-2 status=Confirmed uniprot=P47207 insdc=CAA92697.1 product="T-complex protein 1 subunit beta"	28	13.3404	10.0752	14.3197	18.6727	11.2826	8.75966	13.5236	10.0262		5841.32	4411.6	6270.13	8176.18	4940.29	3835.57	5921.55	4390.17
T23D8.4	wormpep=CE18958 gene=WBGene00001226 locus=eif-3.C status=Confirmed uniprot=O02328 insdc=CAB03403.1 product="Eukaryotic translation initiation factor 3 subunit C"	28	13.516	12.0218	12.4527	14.2954	11.8585	10.8124	13.4497	11.5936		6706.23	5964.86	6178.65	7092.98	5883.86	5364.77	6673.35	5752.39
T25G12.5	wormpep=CE18284 gene=WBGene00020812 locus=acdh-7 status=Confirmed uniprot=Q22781 insdc=CCD74454.1 product="Probable acyl-CoA dehydrogenase"	28	13.3713	12.3292	11.9836	9.13724	13.4598	13.3522	12.5452	13.8214		5273.27	4862.27	4725.99	3603.46	5308.14	5265.73	4947.46	5450.77
T27A3.2	wormpep=CE30696 gene=WBGene00020839 locus=usp-5 status=Confirmed uniprot=P91502 insdc=CCD72002.1 product="Ubiquitinyl hydrolase 1"	28	12.2235	12.7235	14.9641	13.29	12.485	11.0253	12.2994	10.9892		6087.63	6336.6	7452.51	6618.73	6217.86	5490.87	6125.43	5472.88
W07E11.1a	wormpep=CE43278 gene=WBGene00012326 status=Confirmed uniprot=G5EF05 insdc=CAA90032.2	28	15.3604	8.96873	19.0699	16.0783	11.18	6.42081	13.6634	9.25841		7175.07	4189.42	8907.81	7510.4	5222.31	2999.25	6382.37	4324.73
Y16B4A.2	wormpep=CE48023 gene=WBGene00012445 status=Confirmed uniprot=K8ESM2 insdc=CCO25893.1 product="Carboxypeptidase"	28	13.0867	11.177	8.99099	10.2478	13.4451	15.5884	12.9621	14.502		4479.17	3825.55	3077.34	3507.51	4601.84	5335.44	4436.54	4963.61
Y37E3.10a	wormpep=CE29373 gene=WBGene00021351 locus=eif-2alpha status=Confirmed uniprot=Q9BKU3 insdc=CCD73431.1	28	10.8133	12.8518	13.1667	15.3685	11.6456	11.9331	12.8317	11.3893		5242.95	6231.35	6384.03	7451.63	5646.54	5785.93	6221.6	5522.26
Y37E3.8a	wormpep=CE26774 gene=WBGene00021350 status=Confirmed uniprot=Q9BKU5 insdc=CCD73428.1	28	12.2074	14.438	12.2096	20.083	11.1936	7.85176	14.2016	7.81509		7358.49	8703.09	7359.83	12105.8	6747.42	4732.97	8560.58	4710.86
Y37E3.9	wormpep=CE26775 gene=WBGene00004014 locus=phb-1 status=Confirmed uniprot=Q9BKU4 insdc=CCD73430.1 product="Mitochondrial prohibitin complex protein 1"	28	12.6134	13.4269	11.1137	11.1486	11.9641	14.4972	12.402	12.8342		3932.52	4186.18	3464.95	3475.85	3730.11	4519.84	3866.63	4001.36
Y38F1A.6	wormpep=CE24222 gene=WBGene00012608 locus=hphd-1 status=Confirmed uniprot=Q9U2M4 insdc=CAA21631.2 product="Hydroxyacid-oxoacid transhydrogenase, mitochondrial"	28	13.8718	12.109	15.4819	14.2206	7.46714	10.7943	13.8329	12.2224		6675.57	5827.28	7450.43	6843.43	3593.45	5194.61	6656.87	5881.82
Y38H6C.1a	wormpep=CE19095 gene=WBGene00012615 locus=dct-16 status=Confirmed uniprot=Q9XX57 insdc=CAA20981.1	28	8.82132	15.1479	12.1767	16.124	9.26651	12.7422	12.0426	13.6787		4160.13	7143.77	5742.52	7604.08	4370.08	6009.23	5679.31	6450.86
Y45F3A.3a	wormpep=CE19166 gene=WBGene00012860 locus=acdh-11 status=Confirmed uniprot=Q9XWZ2 insdc=CAA21490.1 product="Acyl-CoA dehydrogenase family member 11"	28	12.0594	12.9401	11.8504	8.29463	13.2149	15.4118	10.9298	15.2988		5764.42	6185.4	5664.53	3964.84	6316.76	7366.85	5224.44	7312.86
Y54E2A.11a	wormpep=CE47851 gene=WBGene00001225 locus=eif-3.B status=Confirmed uniprot=Q9XWI6 insdc=CAA21681.2 product="Eukaryotic translation initiation factor 3 subunit B"	28	12.2723	12.6512	12.0764	14.8143	12.0555	10.7519	13.275	12.1034		5297.33	5460.88	5212.77	6394.61	5203.77	4641.08	5730.18	5224.45
Y67D8C.10a	wormpep=CE28372 gene=WBGene00003153 locus=mca-3 status=Confirmed uniprot=Q95XP6 insdc=CCD74098.1 product="Calcium-transporting ATPase"	28	14.6273	14.0577	11.8162	9.24352	11.1677	12.3132	12.4387	14.3357		6730.06	6468	5436.65	4252.96	5138.29	5665.31	5723.07	6595.87
Y69A2AR.18a	wormpep=CE27514 gene=WBGene00022089 status=Confirmed uniprot=Q95XJ0 insdc=CCD74122.1	28	13.7568	12.6841	11.9481	12.5143	10.3601	12.7399	14.0021	11.9946		5388.32	4968.14	4679.87	4901.63	4057.89	4990.02	5484.39	4698.09
ZK455.1	wormpep=CE03812 gene=WBGene00000040 locus=aco-1 status=Confirmed uniprot=Q23500 insdc=CAA91491.1 product="Probable cytoplasmic aconitate hydratase"	28	14.6922	13.9864	13.6355	12.3674	11.1531	9.92713	13.2074	11.0309		7977.91	7594.64	7404.1	6715.54	6056.17	5390.46	7171.64	5989.84
ZK593.5a	wormpep=CE30718 gene=WBGene00001017 locus=dnc-1 status=Confirmed uniprot=Q23542 insdc=CAA93427.2	28	12.1435	11.65	13.9203	14.1179	13.07	11.6833	12.5122	10.9028		4429.68	4249.67	5077.81	5149.92	4767.66	4261.82	4564.19	3977.09
C06A1.1	wormpep=CE02114 gene=WBGene00007352 locus=cdc-48.1 status=Confirmed uniprot=P54811 insdc=CAA90050.1 product="Transitional endoplasmic reticulum ATPase homolog 1"	27	9.97456	14.1549	14.7174	17.3232	11.9387	10.0515	11.4465	10.3933		3660	5193.91	5400.3	6356.47	4380.7	3688.22	4200.11	3813.65
C26D10.2a	wormpep=CE03025 gene=WBGene00001840 locus=hel-1 status=Confirmed uniprot=Q18212 insdc=CAA91120.1 product="Spliceosome RNA helicase DDX39B homolog"	27	12.8475	12.8044	14.5235	16.2727	12.5339	9.29113	12.3676	9.35917		3567.41	3555.44	4032.77	4518.48	3480.31	2579.89	3434.14	2598.78
C30C11.4	wormpep=CE00103 gene=WBGene00016250 locus=hsp-110 status=Confirmed uniprot=Q05036 insdc=CCD66159.1 product="Heat shock protein 110"	27	13.6703	11.3784	13.5806	15.0547	11.8724	9.75066	13.7899	10.9032		5631.12	4687.04	5594.16	6201.38	4890.52	4016.53	5680.37	4491.27
C34F11.3a	wormpep=CE44871 gene=WBGene00016415 locus=ampd-1 status=Confirmed uniprot=H2KZ18 insdc=CCD65832.1 product="AMP deaminase"	27	11.1421	12.8527	10.3032	11.8863	11.724	14.1775	11.2183	16.6961		4548.93	5247.31	4206.44	4852.77	4786.5	5788.19	4580.04	6816.46
C36E6.3	wormpep=CE34269 gene=WBGene00003369 locus=mlc-1 status=Confirmed uniprot=P19625 insdc=CCD66901.1 product="Myosin regulatory light chain 1"	27	12.1533	11.1703	13.094	17.3493	13.7848	9.64976	11.9864	10.8122		4958.68	4557.58	5342.49	7078.68	5624.34	3937.2	4890.57	4411.48
C43C3.1	wormpep=CE01523 gene=WBGene00002067 locus=ifp-1 status=Confirmed uniprot=Q09501 insdc=CAA87328.1 product="Intermediate filament protein ifp-1"	27	17.0097	10.9932	11.8315	8.61831	12.672	9.65681	14.8923	14.3263		7467.89	4826.44	5194.47	3783.77	5563.49	4239.71	6538.28	6289.8
C44B12.5	wormpep=CE48800 gene=WBGene00016638 locus=perm-4 status=Confirmed uniprot=O44144 insdc=CCD67230.2	27	5.97888	11.5115	7.95278	4.94729	22.725	25.4302	9.55307	11.9012		2099.19	4041.71	2792.23	1737	7978.79	8928.59	3354.1	4178.52
C47D12.6a	wormpep=CE05434 gene=WBGene00006617 locus=tars-1 status=Confirmed uniprot=P52709 insdc=CAA93762.1 product="Threonine--tRNA ligase, cytoplasmic"	27	12.6108	11.8923	14.0855	14.0204	11.434	11.0528	12.6369	12.2672		7136.99	6730.33	7971.58	7934.74	6470.96	6255.24	7151.75	6942.51
C54D1.4	wormpep=CE06980 gene=WBGene00000116 locus=alh-10 status=Confirmed uniprot=Q18822 insdc=CCD66851.1 product="Aldehyde dehydrogenase"	27	10.8665	12.8039	12.7806	12.3824	12.4	15.4417	11.7471	11.5777		2950.45	3476.5	3470.19	3362.07	3366.84	4192.72	3189.57	3143.57
D1007.12	wormpep=CE09047 gene=WBGene00004436 locus=rpl-24.1 status=Confirmed uniprot=O01868 insdc=CCD67324.1 product="60S ribosomal protein L24"	27	9.92945	18.6126	11.4132	21.0656	11.7385	7.04185	11.7561	8.44284		5455.42	10226.1	6270.62	11573.8	6449.31	3868.92	6458.99	4638.65
E04A4.8	wormpep=CE21392 gene=WBGene00004432 locus=rpl-20 status=Confirmed uniprot=O44480 insdc=CCD68709.1 product="60S ribosomal protein L18a"	27	11.9963	12.3213	12.0412	17.9859	11.5565	9.0812	14.4774	10.5402		3729.87	3830.9	3743.81	5592.13	3593.13	2823.51	4501.28	3277.13
F13D12.4a	wormpep=CE02183 gene=WBGene00000114 locus=alh-8 status=Confirmed uniprot=P52713 insdc=CAA88946.1 product="Probable methylmalonate-semialdehyde dehydrogenase [acylating], mitochondrial"	27	8.53264	25.8563	9.15041	16.0163	10.1216	10.4156	10.0646	9.84247		4251.95	12884.6	4559.79	7981.18	5043.77	5190.28	5015.37	4904.66
F21C10.7	wormpep=CE44915 gene=WBGene00017657 status=Confirmed uniprot=Q19663 insdc=CCD61446.1	27	15.0476	12.7238	11.1075	10.7162	12.4937	11.4253	12.2742	14.2118		4741.69	4009.44	3500.11	3376.82	3936.93	3600.25	3867.76	4478.33
F22D6.3a	wormpep=CE05684 gene=WBGene00003815 locus=nars-1 status=Confirmed uniprot=Q19722 insdc=CAA95808.1 product="Asparagine--tRNA ligase, cytoplasmic"	27	12.6939	12.1109	13.5099	14.9545	11.2958	9.69147	14.1953	11.5483		4484.79	4278.81	4773.1	5283.49	3990.85	3424.03	5015.24	4080.06
F23C8.5a	wormpep=CE29774 gene=WBGene00017734 status=Confirmed uniprot=Q9TXI4 insdc=CCD69889.1	27	10.4304	25.8181	10.7056	11.0001	11.2645	10.073	10.0614	10.647		5564.84	13774.5	5711.62	5868.74	6009.83	5374.13	5367.94	5680.37
F25E2.2a	wormpep=CE37106 gene=WBGene00017780 status=Confirmed uniprot=G4SF79 insdc=CCD69983.1	27	8.08641	12.5877	10.5767	6.88684	16.744	21.6484	9.98228	13.4876		2953.49	4597.56	3863.05	2515.36	6115.6	7906.87	3645.94	4926.22
F28B3.7a	wormpep=CE42002 gene=WBGene00001860 locus=him-1 status=Confirmed uniprot=O01789 insdc=CCD69832.1 product="Structural maintenance of chromosomes protein 1"	27	12.9353	9.89821	18.0306	14.6481	11.6627	10.2103	13.5542	9.06065		5261.34	4026.04	7333.84	5958.02	4743.75	4152.96	5513.08	3685.36
F31C3.1	wormpep=CE17730 gene=WBGene00000881 locus=cyn-5 status=Confirmed uniprot=P52013 insdc=CAB07192.1 product="Peptidyl-prolyl cis-trans isomerase 5"	27	13.2156	13.6847	12.8493	10.8714	11.4254	12.656	12.5955	12.7022		6249.2	6471.05	6075.99	5140.75	5402.69	5984.6	5956	6006.45
F32A5.2a	wormpep=CE28288 gene=WBGene00017968 locus=skpo-3 status=Confirmed uniprot=H2KZ53 insdc=CCD66271.1	27	12.2217	12.7198	11.6846	15.2321	10.2586	10.7386	13.6076	13.537		2378.47	2475.41	2273.95	2964.34	1996.44	2089.84	2648.18	2634.44
F33D4.2a	wormpep=CE37905 gene=WBGene00002173 locus=itr-1 status=Confirmed uniprot=Q9Y0A1 insdc=CCD63763.1 product="Inositol 1,4,5-trisphosphate receptor itr-1"	27	10.7364	13.1976	10.6087	10.9381	12.617	14.8001	11.3521	15.75		2561.33	3148.48	2530.86	2609.44	3009.98	3530.78	2708.22	3757.39
F41G4.2a	wormpep=CE25884 gene=WBGene00000294 locus=cas-1 status=Partially_confirmed uniprot=Q95YA9 insdc=CCD71055.1 product="Adenylyl cyclase-associated protein"	27	12.0938	11.4358	12.8993	8.87525	14.6864	14.4309	11.6104	13.9682		4713.99	4457.5	5027.94	3459.43	5724.52	5624.93	4525.54	5444.56
F42A10.1	wormpep=CE01292 gene=WBGene00018339 locus=abcf-3 status=Confirmed uniprot=Q20306 insdc=CCD65308.1	27	11.5632	13.0999	11.1737	17.3101	11.883	10.7492	12.5438	11.677		3291.1	3728.48	3180.24	4926.78	3382.14	3059.43	3570.2	3323.49
F43G9.1	wormpep=CE34018 gene=WBGene00009664 locus=idha-1 status=Confirmed uniprot=Q93714 insdc=CAB02111.2 product="Probable isocitrate dehydrogenase [NAD] subunit alpha, mitochondrial"	27	11.9743	15.9575	10.9779	11.3733	12.2859	12.0673	12.5454	12.8184		5950.52	7929.92	5455.35	5651.86	6105.35	5996.72	6234.32	6369.98
F54C9.1	wormpep=CE02249 gene=WBGene00002065 locus=iff-2 status=Confirmed uniprot=Q20751 insdc=CAA90247.1 product="Eukaryotic translation initiation factor 5A-2"	27	10.7281	21.1503	9.95016	14.6639	13.7345	8.59489	11.7164	9.4617		7036.91	13873.2	6526.63	9618.53	9008.89	5637.67	7685.19	6206.24
F54D11.1	wormpep=CE11068 gene=WBGene00018811 locus=pmt-2 status=Confirmed uniprot=Q22993 insdc=CCD71034.1	27	9.69586	19.5219	13.2344	19.1758	7.96619	9.22549	10.4648	10.7156		4448.84	8957.42	6072.48	8798.58	3655.2	4233.02	4801.64	4916.72
F54D8.3a	wormpep=CE29809 gene=WBGene00000107 locus=alh-1 status=Confirmed uniprot=Q20780 insdc=CCD67408.1 product="Aldehyde dehydrogenase"	27	13.1201	18.3148	10.4333	10.1981	10.2013	13.2656	10.5119	13.9549		5937.1	8287.83	4721.27	4614.84	4616.3	6002.96	4756.86	6314.88
F54F11.2a	wormpep=CE11095 gene=WBGene00010070 locus=nep-17 status=Confirmed uniprot=O45569 insdc=CAB05739.1	27	11.0047	10.0472	10.5926	12.6263	12.6045	12.9701	15.7959	14.3586		5546.55	5063.95	5338.81	6363.86	6352.86	6537.15	7961.39	7236.93
F55A8.2b	wormpep=CE19898 gene=WBGene00001173 locus=egl-4 status=Confirmed uniprot=O76360 insdc=CCD71860.1 product="cGMP-dependent protein kinase egl-4"	27	13.7268	12.2085	11.7237	10.3763	12.5297	13.1467	11.8384	14.4499		4673	4156.15	3991.09	3532.39	4265.49	4475.54	4030.13	4919.16
F56D2.1a	wormpep=CE11226 gene=WBGene00018963 locus=ucr-1 status=Confirmed uniprot=P98080 insdc=CCD63133.1 product="Cytochrome b-c1 complex subunit 1, mitochondrial"	27	13.6145	12.4885	12.5988	11.7279	11.6431	11.9189	12.714	13.2944		7330.84	6724.54	6783.96	6314.97	6269.32	6417.82	6846	7158.49
F56H1.4	wormpep=CE17915 gene=WBGene00004505 locus=rpt-5 status=Confirmed uniprot=O76371 insdc=CCD62966.1 product="26S protease regulatory subunit 6A"	27	11.5918	10.0017	16.7439	17.3701	11.7071	10.6393	11.5614	10.3847		5117.61	4415.61	7392.24	7668.7	5168.52	4697.12	5104.2	4584.72
F57B9.2a	wormpep=CE47929 gene=WBGene00002845 locus=let-711 status=Confirmed uniprot=Q20937 insdc=CCD70321.2	27	12.8958	10.4993	14.6034	16.7008	10.5161	10.3103	13.5576	10.9168		5871.74	4780.54	6649.22	7604.22	4788.19	4694.5	6173.06	4970.63
F57B9.6a	wormpep=CE01341 gene=WBGene00002083 locus=inf-1 status=Confirmed uniprot=P27639 insdc=CCD70313.1 product="Eukaryotic initiation factor 4A"	27	11.68	15.4484	12.2209	15.9001	12.2024	9.28571	12.9544	10.3081		3866.85	5114.42	4045.9	5263.98	4039.81	3074.18	4288.75	3412.66
F57F4.3	wormpep=CE11342 gene=WBGene00001581 locus=gfi-1 status=Partially_confirmed uniprot=Q94246 insdc=CCD69472.1	27	14.9983	11.9744	12.7716	12.0056	12.1822	10.7433	14.361	10.9637		3939.02	3144.86	3354.22	3153.05	3199.43	2821.53	3771.67	2879.42
H14A12.2a	wormpep=CE11580 gene=WBGene00001503 locus=fum-1 status=Partially_confirmed uniprot=O17214 insdc=CCD72341.1 product="Probable fumarate hydratase, mitochondrial"	27	13.8779	12.5336	12.8342	9.69488	11.5758	13.962	12.3656	13.1561		4722.44	4264.99	4367.27	3299.02	3939.08	4751.06	4207.83	4476.83
K02D7.4	wormpep=CE33667 gene=WBGene00001099 locus=dsc-4 status=Confirmed uniprot=G5ECG7 insdc=CCD69687.1	27	13.9089	11.879	11.1897	10.3283	13.4342	11.9475	13.5036	13.8087		6534.96	5581.23	5257.37	4852.64	6311.93	5613.4	6344.5	6487.88
K04D7.3a	wormpep=CE06092 gene=WBGene00001794 locus=gta-1 status=Confirmed uniprot=Q21217 insdc=CAA93517.1 product="Probable 4-aminobutyrate aminotransferase, mitochondrial"	27	11.5238	15.733	10.1423	9.63435	12.2416	15.2249	11.0862	14.4139		6814.12	9303.03	5997.23	5696.86	7238.53	9002.57	6555.33	8523.07
K08E3.5a	wormpep=CE18869 gene=WBGene00010665 status=Confirmed uniprot=Q9XUS6 insdc=CAB04596.1	27	13.1623	14.5478	11.2981	11.1644	12.0776	12.6263	12.3938	12.7297		6282.23	6943.48	5392.45	5328.65	5764.48	6026.4	5915.39	6075.75
K10B3.7	wormpep=CE07370 gene=WBGene00001685 locus=gpd-3 status=Confirmed uniprot=P17330 insdc=CCD64599.1 product="Glyceraldehyde-3-phosphate dehydrogenase 3"	27	12.0692	16.7762	9.94996	7.58689	13.4687	15.4509	12.2501	12.448		7456.64	10364.7	6147.33	4687.36	8321.31	9545.94	7568.41	7690.66
M18.5	wormpep=CE23880 gene=WBGene00010890 locus=ddb-1 status=Confirmed uniprot=Q21554 insdc=CAA92824.2 product="DNA damage-binding protein 1"	27	12.3441	11.7056	12.1879	13.1222	11.8975	12.3079	12.0001	14.4347		3811.89	3614.72	3763.64	4052.16	3673.99	3800.72	3705.67	4457.47
R06C7.1	wormpep=CE06244 gene=WBGene00011061 locus=wago-1 status=Confirmed uniprot=Q21770 insdc=CAA95839.1 product="Argonaute protein wago-1"	27	11.1227	8.93866	13.6685	22.7455	11.6733	10.012	13.2072	8.63197		5149.57	4138.39	6328.19	10530.6	5404.46	4635.33	6114.64	3996.4
R11A8.7f	wormpep=CE48093 gene=WBGene00011240 locus=mask-1 status=Confirmed uniprot=Q21920 insdc=CCQ25716.1 product="Ankyrin repeat and KH domain-containing protein R11A8.7"	27	12.8477	11.3694	14.1181	15.5854	11.6744	10.6176	12.7903	10.9971		4826.72	4271.37	5304.03	5855.27	4385.96	3988.91	4805.16	4131.48
R31.1a	wormpep=CE41581 gene=WBGene00004855 locus=sma-1 status=Confirmed uniprot=G5EFW3 insdc=CAB00130.3	27	13.3148	11.4213	14.0199	8.41242	13.8773	13.2003	12.4009	13.3531		3307.57	2837.2	3482.72	2089.75	3447.3	3279.12	3080.56	3317.09
T03E6.7a	wormpep=CE16333 gene=WBGene00000776 locus=cpl-1 status=Confirmed uniprot=O45734 insdc=CAB07275.1	27	8.77448	25.1707	10.8122	11.1508	10.0375	13.2835	9.9269	10.8438		3800.15	10901.2	4682.67	4829.33	4347.16	5752.96	4299.25	4696.37
T04A8.7a	wormpep=CE01076 gene=WBGene00011409 status=Confirmed uniprot=Q22137 insdc=CAA84727.1	27	11.9239	9.98529	13.2079	11.7859	14.0882	14.2145	12.2451	12.5491		5179.87	4337.72	5737.68	5119.95	6120.07	6174.95	5319.41	5451.47
T05G5.6	wormpep=CE00318 gene=WBGene00001155 locus=ech-6 status=Confirmed uniprot=P34559 insdc=CAA81594.1 product="Probable enoyl-CoA hydratase, mitochondrial"	27	12.2579	21.4465	11.9452	12.8188	7.98034	10.1874	12.2648	11.0991		7689.21	13453.2	7493.09	8041.06	5005.98	6390.42	7693.57	6962.35
T10B5.5a	wormpep=CE28255 gene=WBGene00020391 locus=cct-7 status=Confirmed uniprot=Q9TZS5 insdc=CCD74224.1	27	12.5941	10.5723	12.798	17.7193	11.4274	9.76508	13.9732	11.1506		4259.13	3575.39	4328.07	5992.38	3864.57	3302.39	4725.51	3770.94
T20G5.1	wormpep=CE00480 gene=WBGene00011867 locus=chc-1 status=Confirmed uniprot=P34574 insdc=CAA83003.1 product="Probable clathrin heavy chain 1"	27	11.0467	17.8159	11.3448	11.9768	12.6893	10.5519	12.2138	12.3608		3708.5	5981.02	3808.59	4020.74	4259.94	3542.4	4100.33	4149.67
T21B10.2a	wormpep=CE03684 gene=WBGene00011884 locus=enol-1 status=Confirmed uniprot=Q27527 insdc=CAA92692.1 product="Enolase"	27	12.575	14.6076	12.7079	7.62238	14.0428	13.3279	15.2912	9.82524		6381.61	7413.07	6449.04	3868.22	7126.45	6763.69	7760	4986.13
T23E7.2a	wormpep=CE48155 gene=WBGene00020732 status=Confirmed uniprot=H2KZS2 insdc=CCD83561.2	27	13.2489	12.5518	11.2125	10.2496	13.127	12.6133	12.9449	14.052		3445.13	3263.88	2915.62	2665.23	3413.45	3279.86	3366.08	3653.98
W01A8.1b	wormpep=CE06531 gene=WBGene00007024 locus=plin-1 status=Confirmed uniprot=A8WHP8 insdc=CAH19105.1 product="Perilipin-1 homolog"	27	11.2749	14.6546	11.4716	14.6595	11.084	11.7638	11.2715	13.8201		5920.53	7695.29	6023.82	7697.84	5820.32	6177.26	5918.77	7257.08
W03D2.4	wormpep=CE14512 gene=WBGene00003955 locus=pcn-1 status=Confirmed uniprot=O02115 insdc=CCD66765.1 product="Proliferating cell nuclear antigen"	27	12.1821	10.4984	16.8614	12.4397	12.6497	12.6373	12.7225	10.0089		4326.72	3728.72	5988.67	4418.19	4492.8	4488.38	4518.66	3554.84
Y50D7A.4	wormpep=CE35099 gene=WBGene00021754 locus=hpo-29 status=Confirmed uniprot=Q8WTL6 insdc=CCD73791.1	27	12.073	11.7902	12.3843	15.0414	12.1322	11.3262	13.1329	12.1197		4995.47	4878.47	5124.3	6223.7	5019.98	4686.46	5434.02	5014.81
Y56A3A.32a	wormpep=CE31841 gene=WBGene00006937 locus=wah-1 status=Confirmed uniprot=Q9U229 insdc=CAB60511.2	27	12.1759	15.6954	11.3759	10.6933	11.5929	12.3912	12.8544	13.221		4739.86	6109.92	4428.4	4162.7	4512.88	4823.67	5003.97	5146.67
Y69F12A.2a	wormpep=CE34422 gene=WBGene00000118 locus=alh-12 status=Confirmed uniprot=Q7Z1Q3 insdc=CCD72349.1 product="Aldehyde dehydrogenase"	27	13.0157	12.1272	12.2341	8.39531	13.6504	14.4504	13.4479	12.679		5176.58	4823.2	4865.72	3338.97	5429	5747.2	5348.46	5042.67
Y76A2B.1a	wormpep=CE19273 gene=WBGene00004075 locus=pod-1 status=Confirmed uniprot=G5EDS2 insdc=CAA21748.1	27	11.7917	10.2705	13.6088	13.0167	11.9634	12.983	13.6526	12.7134		3363.22	2929.33	3881.48	3712.59	3412.18	3703	3893.97	3626.1
ZC247.1	wormpep=CE43614 gene=WBGene00013859 status=Partially_confirmed uniprot=G5EBP5 insdc=CAB02312.3	27	12.182	11.586	12.2699	10.0854	14.6597	14.0794	13.0973	12.0402		3304.17	3142.52	3328.02	2735.52	3976.23	3818.81	3552.45	3265.72
ZK1058.1	wormpep=CE30404 gene=WBGene00014202 locus=mmcm-1 status=Confirmed uniprot=Q23381 insdc=CAA84676.2 product="Probable methylmalonyl-CoA mutase, mitochondrial"	27	14.2863	13.8136	12.6405	8.73736	11.096	13.6583	11.6137	14.1542		6722.13	6499.68	5947.74	4111.19	5220.99	6426.62	5464.6	6659.97
B0336.10	wormpep=CE00778 gene=WBGene00004435 locus=rpl-23 status=Confirmed uniprot=P48158 insdc=CCD61530.1 product="60S ribosomal protein L23"	26	11.389	10.2153	12.5506	21.2221	10.806	10.9291	12.0284	10.8595		4455.26	3996.14	4909.65	8301.86	4227.21	4275.37	4705.41	4248.12
B0365.1	wormpep=CE07719 gene=WBGene00007150 locus=acly-2 status=Confirmed uniprot=P90731 insdc=CAB02690.1 product="ATP-citrate synthase"	26	12.2161	12.6389	12.1774	13.8377	11.2283	11.7896	11.6774	14.4346		5482.33	5672.07	5464.93	6210.08	5039	5290.93	5240.59	6477.93
B0513.5a	wormpep=CE37309 gene=WBGene00007197 status=Confirmed uniprot=O45228 insdc=CAB05117.2 product="Proline dehydrogenase 1, mitochondrial"	26	11.5136	12.6667	11.3193	10.6228	13.3844	15.6012	11.1831	13.7089		3548.06	3903.41	3488.2	3273.55	4124.6	4807.72	3446.22	4224.57
C05E4.9a	wormpep=CE23521 gene=WBGene00001564 locus=icl-1 status=Confirmed uniprot=Q10663 insdc=CCD63238.1 product="Malate synthase"	26	8.47032	25.5946	7.15195	7.78003	9.77289	18.8461	7.79244	14.5916		2912.59	8800.9	2459.26	2675.23	3360.49	6480.4	2679.5	5017.45
C06A8.1a	wormpep=CE30593 gene=WBGene00015512 locus=mthf-1 status=Confirmed uniprot=Q17693 insdc=CCD61458.1 product="Probable methylenetetrahydrofolate reductase"	26	16.4643	15.4099	19.864	16.1066	5.23044	3.15934	15.6323	8.13311		5370.37	5026.45	6479.3	5253.68	1706.08	1030.52	5098.97	2652.88
C06A8.3	wormpep=CE02454 gene=WBGene00015514 locus=nlp-77 status=Confirmed uniprot=Q17698 insdc=CCD61461.1	26	9.1803	15.4108	11.9667	9.90252	14.6083	14.8601	11.56	12.5112		2826.28	4744.42	3684.11	3048.63	4497.38	4574.9	3558.92	3851.75
C14C10.5a	wormpep=CE05284 gene=WBGene00007588 status=Confirmed uniprot=Q17971 insdc=CAA98425.1	26	10.2362	14.5343	12.2943	16.2907	12.1466	11.0314	10.6081	12.8583		3352.74	4760.52	4026.85	5335.8	3978.47	3613.18	3474.56	4211.58
C14F11.1a	wormpep=CE02477 gene=WBGene00015778 locus=got-2.2 status=Confirmed uniprot=Q17994 insdc=CCD64538.1 product="Aspartate aminotransferase"	26	14.26	12.478	12.1121	8.38626	13.5552	13.2286	12.682	13.2978		6857.56	6000.61	5824.65	4032.92	6518.65	6361.59	6098.74	6394.85
C17G10.9a	wormpep=CE27702 gene=WBGene00015920 locus=eif-3.L status=Confirmed uniprot=Q95QW0 insdc=CCD64961.1 product="Eukaryotic translation initiation factor 3 subunit L"	26	13.6543	11.5206	13.0627	15.113	12.1853	9.85201	13.305	11.3071		5084.08	4289.62	4863.78	5627.19	4537.1	3668.32	4954	4210.11
C18B2.5a	wormpep=CE04044 gene=WBGene00015956 status=Confirmed uniprot=Q18076 insdc=CCD65076.1	26	12.4477	15.8417	10.2194	11.7381	11.165	12.5467	12.2519	13.7896		6045.85	7694.31	4963.57	5701.18	5422.82	6093.9	5950.74	6697.58
C18F3.2b	wormpep=CE38779 gene=WBGene00004732 locus=sax-7 status=Confirmed uniprot=Q4PIU9 insdc=CCD65185.1	26	14.0539	12.6801	14.5878	8.5696	11.5887	13.2515	12.6441	12.6243		5441.73	4909.77	5648.45	3318.18	4487.2	5131.03	4895.85	4888.17
C25A8.4	wormpep=CE32592 gene=WBGene00016084 locus=cht-3 status=Confirmed uniprot=Q18143 insdc=CCD63429.1 product="Chitinase-like protein C25A8.4"	26	6.7084	15.291	7.99491	4.4707	16.9764	24.1511	9.64748	14.7601		2348.55	5353.22	2798.94	1565.15	5943.28	8455.07	3377.49	5167.36
C25B8.3a	wormpep=CE04078 gene=WBGene00000786 locus=cpr-6 status=Confirmed uniprot=P43510 insdc=CCD65628.1 product="Cathepsin B-like cysteine proteinase 6"	26	8.66981	14.8296	11.9906	9.79624	10.3861	16.4173	11.7498	16.1606		3324.98	5687.33	4598.53	3756.98	3983.21	6296.23	4506.18	6197.8
C25F6.2a	wormpep=CE36524 gene=WBGene00001006 locus=dlg-1 status=Confirmed uniprot=G5ECY0 insdc=CCD65680.1	26	16.5572	9.39137	18.8881	7.15639	14.6195	10.4424	12.7871	10.158		6737.73	3821.69	7686.25	2912.2	5949.2	4249.4	5203.53	4133.65
C28H8.3	wormpep=CE29195 gene=WBGene00016194 status=Confirmed uniprot=Q09475 insdc=CCD65963.1 product="Uncharacterized helicase C28H8.3"	26	12.5819	10.6244	13.8822	15.4673	11.3242	10.9005	13.6568	11.5627		6303.2	5322.54	6954.64	7748.71	5673.13	5460.85	6841.72	5792.61
C31C9.2	wormpep=CE08497 gene=WBGene00007836 status=Confirmed uniprot=O17626 insdc=CAB05694.1	26	14.6328	15.1022	12.553	14.1501	10.6195	9.44722	12.2066	11.2886		6155.48	6352.97	5280.6	5952.43	4467.25	3974.11	5134.88	4748.7
C34D4.14c	wormpep=CE49475 gene=WBGene00016405 locus=hecd-1 status=Partially_confirmed uniprot=V6CIS4 insdc=CDK13341.1	26	12.3506	10.9101	16.351	16.6037	10.9933	10.0901	12.5437	10.1574		4090.71	3613.61	5415.72	5499.4	3641.16	3341.99	4154.68	3364.3
C34F6.8	wormpep=CE15677 gene=WBGene00007942 locus=idh-2 status=Confirmed uniprot=O17643 insdc=CAB03943.1 product="Isocitrate dehydrogenase [NADP]"	26	12.5465	13.5061	11.553	10.4213	11.922	14.3843	11.6648	14.0021		5004.18	5386.91	4607.93	4156.57	4755.1	5737.18	4652.52	5584.75
C34G6.1	wormpep=CE30431 gene=WBGene00016418 locus=hpo-27 status=Confirmed uniprot=K8ERU3 insdc=CCO25633.1	26	11.5071	11.998	11.6612	13.0467	12.3651	13.476	11.3683	14.5776		3005.69	3133.89	3045.93	3407.83	3229.79	3519.96	2969.43	3807.72
C39D10.7	wormpep=CE47099 gene=WBGene00016534 status=Confirmed uniprot=Q18529 insdc=CCD63857.2	26	8.62308	18.7925	11.5249	7.8013	12.6929	17.4798	10.3618	12.7237		4149.81	9043.8	5546.28	3754.33	6108.4	8412.07	4986.56	6123.22
C44F1.3	wormpep=CE02163 gene=WBGene00002267 locus=lec-4 status=Confirmed uniprot=Q18625 insdc=CAA88850.1 product="Galectin"	26	10.6442	20.1419	7.87653	8.27216	14.8486	14.2919	10.1131	13.8117		3742.96	7082.79	2769.74	2908.86	5221.42	5025.69	3556.23	4856.81
C47E12.1	wormpep=CE05445 gene=WBGene00005663 locus=sars-1 status=Confirmed uniprot=Q18678 insdc=CAA93105.1 product="Probable serine--tRNA ligase, cytoplasmic"	26	12.6364	11.6162	11.5664	14.0228	11.3317	12.0328	13.7507	13.0431		4343.71	3993.03	3975.9	4820.3	3895.25	4136.23	4726.76	4483.51
C55F2.1b	wormpep=CE37714 gene=WBGene00016957 locus=atic-1 status=Confirmed uniprot=Q95QQ4 insdc=CCD67725.1	26	10.0703	17.083	8.90191	11.8852	9.55417	16.743	10.7659	14.9965		5791.35	9824.31	5119.42	6835.09	5494.53	9628.78	6191.36	8624.34
C56C10.8	wormpep=CE02573 gene=WBGene00002045 locus=icd-1 status=Confirmed uniprot=Q18885 insdc=CCD68179.1 product="Transcription factor BTF3 homolog"	26	8.47487	21.8683	11.3072	19.486	12.6208	7.01665	12.2539	6.97218		4537.53	11708.5	6053.98	10433	6757.32	3756.78	6560.88	3732.98
C56G2.1a	wormpep=CE24866 gene=WBGene00016977 locus=akap-1 status=Partially_confirmed uniprot=Q09285 insdc=CCD66341.1 product="KH domain-containing protein akap-1"	26	14.1588	12.5396	14.5823	12.4563	9.68424	10.722	14.4217	11.435		4732.09	4190.93	4873.61	4163.07	3236.61	3583.44	4819.93	3821.74
D2013.9	wormpep=CE01535 gene=WBGene00008405 locus=ttll-12 status=Confirmed uniprot=Q09512 insdc=CAA87778.1 product="Tubulin--tyrosine ligase-like protein 12"	26	13.0162	11.6386	12.2631	13.1855	12.3248	11.9876	12.6932	12.8909		6291.34	5625.49	5927.33	6373.17	5957.13	5794.16	6135.22	6230.77
D2045.2	wormpep=CE44924 gene=WBGene00008422 status=Confirmed uniprot=Q18983 insdc=CAA84693.3	26	11.6306	11.1203	15.6643	15.4608	10.742	10.1508	12.57	12.6613		3944.06	3771.01	5311.95	5242.94	3642.75	3442.24	4262.63	4293.58
D2085.1	wormpep=CE41886 gene=WBGene00004259 locus=pyr-1 status=Confirmed uniprot=Q18990 insdc=CAA91059.2 product="Glutamine-dependent carbamoyl-phosphate synthase"	26	12.7845	12.0745	11.6267	14.0855	11.1381	10.2322	14.9732	13.0853		4671.12	4411.68	4248.09	5146.45	4069.56	3738.57	5470.79	4781.01
F10F2.1	wormpep=CE32621 gene=WBGene00004760 locus=sel-2 status=Confirmed uniprot=Q19317 insdc=CCO25913.1 product="Putative neurobeachin homolog"	26	12.8263	13.4865	12.0372	10.8791	11.6746	12.4498	11.7866	14.8599		3394.44	3569.18	3185.62	2879.12	3089.66	3294.81	3119.29	3932.65
F10G7.8	wormpep=CE02632 gene=WBGene00004461 locus=rpn-5 status=Confirmed uniprot=Q19324 insdc=CCD69211.1	26	13.392	11.2498	15.0338	15.1072	11.1658	10.0203	11.7203	12.3108		5965.97	5011.65	6697.36	6730.08	4974.24	4463.93	5221.25	5484.33
F11G11.2	wormpep=CE07055 gene=WBGene00001755 locus=gst-7 status=Confirmed uniprot=P91253 insdc=CCD69255.1 product="Probable glutathione S-transferase 7"	26	8.29864	8.56677	14.6114	14.9397	14.6777	19.7134	8.40225	10.7902		3077.51	3176.95	5418.56	5540.33	5443.17	7310.62	3115.94	4001.48
F17C11.9a	wormpep=CE05656 gene=WBGene00008920 locus=eef-1G status=Confirmed uniprot=P54412 insdc=CAA96631.1 product="Probable elongation factor 1-gamma"	26	11.4183	14.28	12.3709	15.6983	10.183	10.3342	12.965	12.7503		4892.67	6118.89	5300.87	6726.62	4363.34	4428.12	5555.43	5463.43
F20G4.3	wormpep=CE27133 gene=WBGene00003777 locus=nmy-2 status=Confirmed uniprot=G5EBY3 insdc=CAA99841.2	26	12.84	10.8638	14.8139	15.1235	12.0967	11.3748	12.6622	10.2252		4729.42	4001.49	5456.46	5570.48	4455.61	4189.74	4663.91	3766.28
F23B12.5	wormpep=CE09597 gene=WBGene00009082 locus=dlat-1 status=Confirmed uniprot=Q19749 insdc=CAB01163.1 product="Dihydrolipoyllysine-residue acetyltransferase component of pyruvate dehydrogenase complex, mitochondrial"	26	12.2634	14.6064	12.1709	10.9456	9.68199	13.161	11.2007	15.97		5701.51	6790.83	5658.52	5088.82	4501.36	6118.81	5207.44	7424.79
F23F12.6	wormpep=CE01253 gene=WBGene00004503 locus=rpt-3 status=Confirmed uniprot=P46502 insdc=CCD69926.1 product="Probable 26S proteasome regulatory subunit 6B"	26	13.0139	11.4912	15.1685	17.6398	11.5077	10.4795	11.397	9.30238		4020.34	3549.92	4685.94	5449.39	3555.03	3237.4	3520.81	2873.74
F25H2.10	wormpep=CE09655 gene=WBGene00004408 locus=rla-0 status=Confirmed uniprot=Q93572 insdc=CAB02098.1 product="60S acidic ribosomal protein P0"	26	11.6263	15.5876	12.571	19.483	11.6582	7.48315	13.0522	8.53864		9013.09	12084	9745.45	15103.9	9037.82	5801.2	10118.5	6619.45
F27C1.7a	wormpep=CE09719 gene=WBGene00000230 locus=atp-3 status=Confirmed uniprot=P91283 insdc=CCD66287.1	26	11.8098	14.607	11.3161	13.4538	12.8046	12.1295	12.8807	10.9986		5295.45	6549.68	5074.09	6032.59	5741.51	5438.79	5775.61	4931.72
F30H5.1	wormpep=CE01925 gene=WBGene00006781 locus=unc-45 status=Confirmed uniprot=G5EG62 insdc=CCD69153.1	26	13.217	12.0378	13.7479	15.0149	10.8622	9.73864	12.908	12.4735		5138.5	4680.06	5344.91	5837.47	4222.98	3786.18	5018.38	4849.44
F31E3.5	wormpep=CE01270 gene=WBGene00001168 locus=eef-1A.1 status=Confirmed uniprot=P53013 insdc=CCD63407.1 product="Elongation factor 1-alpha"	26	11.6868	17.4192	15.398	13.7216	9.85316	9.60929	12.7829	9.52904		4959.11	7391.55	6533.88	5822.51	4181.02	4077.54	5424.19	4043.49
F35G2.4	wormpep=CE05811 gene=WBGene00004025 locus=phy-2 status=Confirmed uniprot=Q20065 insdc=CAA93469.1 product="Prolyl 4-hydroxylase subunit alpha-2"	26	23.1831	8.21982	12.57	5.553	16.3584	6.70623	20.1785	7.23095		11231.2	3982.13	6089.59	2690.18	7924.89	3248.87	9775.59	3503.07
F36A2.13	wormpep=CE24948 gene=WBGene00009460 locus=ubr-5 status=Confirmed uniprot=G5EDT9 insdc=CAB82212.1	26	11.8213	11.0596	15.876	17.3343	10.6875	10.5628	11.9008	10.7577		3108.1	2907.84	4174.2	4557.62	2810.01	2777.23	3129	2828.47
F36H1.6	wormpep=CE40358 gene=WBGene00000109 locus=alh-3 status=Confirmed uniprot=G5ECV9 insdc=CAA92998.2 product="10-formyltetrahydrofolate dehydrogenase"	26	14.4679	11.157	12.7229	8.38666	14.5731	13.9803	11.707	13.0051		6126.58	4724.55	5387.63	3551.41	6171.13	5920.11	4957.43	5507.16
F38B6.4	wormpep=CE45881 gene=WBGene00018174 status=Confirmed uniprot=Q20143 insdc=CCD68219.1 product="Phosphoribosylglycinamide formyltransferase"	26	11.5154	14.127	10.0343	11.5202	11.417	14.4463	12.3695	14.5703		4904.78	6017.13	4273.9	4906.8	4862.87	6153.11	5268.57	6205.95
F41C3.3	wormpep=CE32658 gene=WBGene00018269 locus=acs-11 status=Confirmed uniprot=Q20264 insdc=CCD65859.1 product="long-chain-fatty-acid-CoA ligase"	26	11.4568	13.1917	10.9735	7.75816	12.4974	20.5012	10.3588	13.2625		4103.33	4724.69	3930.26	2778.64	4476.04	7342.65	3710.07	4750.05
F42A8.2	wormpep=CE01579 gene=WBGene00006433 locus=sdhb-1 status=Confirmed uniprot=Q09545 insdc=CAA87780.1 product="Succinate dehydrogenase [ubiquinone] iron-sulfur subunit, mitochondrial"	26	15.6934	12.0286	15.9331	13.4137	12.7545	6.17299	16.0971	7.90645		8526.28	6535.19	8656.52	7287.68	6929.57	3353.8	8745.62	4295.6
F47B10.2	wormpep=CE03352 gene=WBGene00009813 locus=haly-1 status=Confirmed uniprot=Q20502 insdc=CAA91982.1 product="Histidine ammonia-lyase"	26	11.2698	12.0345	11.9473	7.96846	14.721	17.0332	11.6409	13.3849		3606.95	3851.68	3823.76	2550.33	4711.5	5451.53	3725.7	4283.89
F48E3.3	wormpep=CE02751 gene=WBGene00018604 locus=uggt-1 status=Confirmed uniprot=Q9GPA0 insdc=CCD71302.1	26	13.6089	12.4535	12.4199	10.9988	12.2229	12.0598	12.9667	13.2696		6540.38	5985.09	5968.94	5285.97	5874.27	5795.88	6231.77	6377.3
F49E12.1	wormpep=CE03378 gene=WBGene00009897 locus=skpo-1 status=Confirmed uniprot=Q20616 insdc=CAA91388.1 product="Peroxidase skpo-1"	26	8.11994	12.1151	11.7207	9.06554	15.3398	19.5163	10.2047	13.9179		1958.59	2922.24	2827.13	2186.68	3700.08	4707.49	2461.45	3357.09
F49E8.3a	wormpep=CE10790 gene=WBGene00003914 locus=pam-1 status=Confirmed uniprot=Q4TT88 insdc=CCD70444.1 product="Puromycin-sensitive aminopeptidase"	26	12.8485	12.5352	13.5651	13.5748	12.034	10.9277	12.3268	12.1879		6306.75	6152.95	6658.48	6663.23	5906.91	5363.88	6050.64	5982.49
F52B10.1	wormpep=CE31177 gene=WBGene00003776 locus=nmy-1 status=Confirmed uniprot=Q20641 insdc=CCD61856.1	26	12.1556	11.0637	13.6046	11.5396	12.6676	14.78	12.2364	11.9525		4014.01	3653.42	4492.48	3810.59	4183.07	4880.61	4040.68	3946.93
F53A2.7	wormpep=CE10878 gene=WBGene00009952 locus=acaa-2 status=Confirmed uniprot=O45552 insdc=CAB04455.2	26	10.995	23.781	10.2291	10.969	11.2669	11.014	10.287	11.458		4583.13	9912.81	4263.88	4572.3	4696.45	4591.05	4288.02	4776.11
F53G12.10	wormpep=CE11024 gene=WBGene00004418 locus=rpl-7 status=Confirmed uniprot=O01802 insdc=CCD71708.1 product="60S ribosomal protein L7"	26	10.608	14.7174	13.6031	19.9733	12.0764	9.04275	12.2515	7.72756		5239.23	7268.81	6718.49	9864.68	5964.45	4466.16	6050.94	3816.59
F54A3.3	wormpep=CE31540 gene=WBGene00018782 locus=cct-3 status=Confirmed uniprot=Q9N4J8 insdc=CCD71741.1 product="T-complex protein 1 subunit gamma"	26	13.5746	10.3522	13.9551	16.3114	11.5271	10.0487	14.074	10.1568		6538.21	4986.12	6721.46	7856.39	5552.04	4839.97	6778.73	4892.04
F56F3.1	wormpep=CE17911 gene=WBGene00004132 locus=ifet-1 status=Confirmed uniprot=Q20898 insdc=CAA83608.1 product="Translational repressor ifet-1"	26	12.7375	8.85924	16.108	16.2991	11.6917	10.5188	15.252	8.53346		4203.64	2923.73	5315.98	5379.04	3858.5	3471.42	5033.48	2816.21
F57B10.3a	wormpep=CE11302 gene=WBGene00019001 locus=ipgm-1 status=Confirmed uniprot=G5EFZ1 insdc=CCD71471.1 product="2,3-bisphosphoglycerate-independent phosphoglycerate mutase"	26	11.5145	17.9504	10.9902	8.99408	13.7257	12.9364	11.8654	12.0235		4517.11	7041.87	4311.42	3528.35	5384.53	5074.9	4654.74	4716.77
F58D5.1a	wormpep=CE36388 gene=WBGene00002000 locus=hrp-2 status=Confirmed uniprot=Q9NLD1 insdc=CAB70238.2	26	14.4941	10.0417	17.5363	13.6821	10.7942	10.8443	13.8406	8.76667		5217.74	3614.93	6312.9	4925.41	3885.82	3903.84	4982.47	3155.92
F59A2.6	wormpep=CE03434 gene=WBGene00010306 locus=golg-4 status=Partially_confirmed uniprot=G5EEK2 insdc=CAA84332.1	26	13.5555	12.7868	13.5683	11.8099	11.7583	11.7224	13.3266	11.4722		5267.16	4968.46	5272.14	4588.91	4568.84	4554.89	5178.23	4457.68
H19N07.2a	wormpep=CE16182 gene=WBGene00010406 locus=math-33 status=Confirmed uniprot=O45623 insdc=CAB07396.1 product="Ubiquitin carboxyl-terminal hydrolase"	26	12.6303	12.3226	13.1654	14.2147	12.2038	11.6257	11.5668	12.2707		3077.65	3002.66	3208.02	3463.7	2973.7	2832.85	2818.49	2990.02
K02F2.3	wormpep=CE17155 gene=WBGene00019323 locus=teg-4 status=Confirmed uniprot=O44985 insdc=CCD68627.1	26	13.2145	10.5479	12.6173	13.3697	12.1271	12.7594	11.8901	13.474		3494.17	2789.06	3336.25	3535.22	3206.63	3373.83	3143.97	3562.8
K03H1.4	wormpep=CE00475 gene=WBGene00010539 locus=ttr-2 status=Confirmed uniprot=P34500 insdc=CAA82657.1 product="Transthyretin-like protein 2"	26	8.71333	16.6138	8.17759	5.38087	18.4228	16.7896	12.5223	13.3798		5590.72	10659.9	5246.97	3452.52	11820.6	10772.7	8034.64	8584.86
K04G7.4a	wormpep=CE01361 gene=WBGene00019401 locus=nuo-4 status=Confirmed uniprot=Q21233 insdc=CCD61616.1 product="NADH dehydrogenase [ubiquinone] 1 alpha subcomplex subunit 10, mitochondrial"	26	14.3148	13.9483	13.0049	12.6932	9.28849	9.15792	15.0869	12.5055		4638.78	4520.02	4214.3	4113.29	3009.98	2967.67	4889	4052.47
K07D8.1	wormpep=CE29511 gene=WBGene00003497 locus=mup-4 status=Confirmed uniprot=Q21281 insdc=CCD63613.1 product="Transmembrane matrix receptor MUP-4"	26	14.8307	12.2081	15.3642	9.47029	12.8139	12.4388	11.6872	11.1867		4456.11	3668.1	4616.41	2845.49	3850.12	3737.44	3511.61	3361.23
K08F8.4a	wormpep=CE21050 gene=WBGene00000240 locus=pah-1 status=Confirmed uniprot=P90925 insdc=CAA91286.1 product="Probable phenylalanine-4-hydroxylase 1"	26	12.3383	9.70314	12.549	10.322	15.6426	15.8027	12.5162	11.126		3636.39	2859.75	3698.5	3042.14	4610.26	4657.45	3688.82	3279.11
K08H10.1b	wormpep=CE45749 gene=WBGene00002263 locus=lea-1 status=Confirmed uniprot=G5EDH9 insdc=CBZ01819.1	26	13.3334	18.885	12.3121	6.34182	8.14409	14.0469	13.2705	13.6661		6623.33	9381.1	6116.02	3150.29	4045.56	6977.76	6592.11	6788.59
M03F4.7a	wormpep=CE12368 gene=WBGene00019760 locus=calu-1 status=Confirmed uniprot=G5EBH7 insdc=CCD83484.1	26	11.3989	19.7918	11.8641	11.2397	13.9832	9.48749	11.0419	11.193		5024.72	8724.38	5229.8	4954.54	6163.9	4182.16	4867.35	4933.97
R04F11.2	wormpep=CE06233 gene=WBGene00011015 status=Confirmed uniprot=Q21732 insdc=CAA98960.1	26	12.2325	12.5221	11.3511	13.081	12.6828	13.3131	13.8506	10.9668		4354.42	4457.51	4040.65	4656.46	4514.71	4739.07	4930.43	3903.86
R05D3.7	wormpep=CE26945 gene=WBGene00006840 locus=unc-116 status=Confirmed uniprot=P34540 insdc=CCD73193.1 product="Kinesin heavy chain"	26	12.5188	12.3131	12.3112	10.3453	13.5531	14.0985	11.9517	12.9083		5196.48	5111.13	5110.33	4294.28	5625.83	5852.24	4961.12	5358.16
R09E12.3	wormpep=CE12646 gene=WBGene00019983 locus=sti-1 status=Confirmed uniprot=O16259 insdc=CCD63252.1 product="Stress-induced-phosphoprotein 1"	26	11.7586	13.6354	13.2739	16.5481	10.9545	9.54786	13.7113	10.5703		6525.28	7566.76	7366.15	9183.15	6079.05	5298.45	7608.91	5865.81
R10E4.4	wormpep=CE03558 gene=WBGene00003157 locus=mcm-5 status=Confirmed uniprot=Q21902 insdc=CAA90765.1 product="DNA replication licensing factor mcm-5"	26	12.9325	9.20269	16.5018	18.9895	11.3997	8.65186	12.7202	9.60191		4685.55	3334.22	5978.76	6880.06	4130.21	3134.65	4608.64	3478.86
R11E3.8a	wormpep=CE29985 gene=WBGene00001058 locus=dpf-5 status=Confirmed uniprot=Q9TYX1 insdc=CCD72244.1	26	11.8083	12.0868	11.3851	12.364	11.8261	16.0759	10.0845	14.3693		5208.15	5330.97	5021.49	5453.24	5216.01	7090.37	4447.83	6337.67
R12H7.2	wormpep=CE03567 gene=WBGene00000217 locus=asp-4 status=Confirmed uniprot=Q21966 insdc=CAA90633.1 product="Aspartic protease 4"	26	9.20244	16.1077	8.4923	6.15489	12.3422	16.9674	10.4561	20.2769		3351.62	5866.6	3092.98	2241.67	4495.14	6179.69	3808.23	7385.07
T02G5.9a	wormpep=CE04861 gene=WBGene00002238 locus=kars-1 status=Confirmed uniprot=Q22099 insdc=CCD69180.1 product="Lysine--tRNA ligase"	26	12.2495	13.0942	13.7804	16.635	10.6504	9.33617	12.7785	11.4758		4003.29	4279.36	4503.62	5436.54	3480.68	3051.18	4176.17	3750.42
T05E11.1	wormpep=CE06360 gene=WBGene00004474 locus=rps-5 status=Confirmed uniprot=P49041 insdc=CAA92971.1 product="40S ribosomal protein S5"	26	12.7481	14.303	11.1326	18.5584	10.8147	8.99282	14.4826	8.96786		3865.62	4337.13	3375.76	5627.5	3279.36	2726.91	4391.59	2719.34
T05H10.1	wormpep=CE32928 gene=WBGene00011507 status=Confirmed uniprot=Q22240 insdc=CAA87795.2 product="Ubiquitin carboxyl-terminal hydrolase"	26	12.3644	11.9494	12.7952	17.5095	11.2559	10.9536	12.2961	10.8759		4206.19	4065	4352.73	5956.45	3829.08	3726.26	4182.94	3699.81
T07C4.3a	wormpep=CE00602 gene=WBGene00011560 status=Confirmed uniprot=Q22290 insdc=CAA82576.1	26	12.7414	8.51173	15.456	19.0066	11.9766	9.64608	13.9486	8.71296		3734.91	2495.06	4530.63	5571.44	3510.73	2827.57	4088.77	2554.04
T08H10.1	wormpep=CE17230 gene=WBGene00020369 status=Confirmed uniprot=Q22352 insdc=CCD72269.1	26	11.6252	21.384	10.4604	10.9854	10.4061	11.4455	11.7888	11.9046		5905.83	10863.5	5314.09	5580.79	5286.52	5814.54	5988.94	6047.77
T18D3.4	wormpep=CE31619 gene=WBGene00003514 locus=myo-2 status=Confirmed uniprot=P12845 insdc=CAA92197.2 product="Myosin-2"	26	15.8419	14.541	14.2918	11.6423	9.89387	9.08079	13.7308	10.9776		7219.29	6626.45	6512.89	5305.52	4508.73	4138.2	6257.25	5002.58
T19D12.4a	wormpep=CE17238 gene=WBGene00020579 status=Confirmed uniprot=O76836 insdc=CCD71842.1	26	11.3853	9.32855	8.77082	6.87248	18.0484	19.2595	11.9046	14.4304		5451.16	4466.41	4199.38	3290.47	8641.38	9221.25	5699.79	6909.12
T20G5.2	wormpep=CE00513 gene=WBGene00000833 locus=cts-1 status=Confirmed uniprot=P34575 insdc=CAA83004.1 product="Probable citrate synthase, mitochondrial"	26	12.1511	20.1395	10.5986	9.74619	12.6418	12.0634	12.2486	10.4109		6050.91	10029	5277.82	4853.35	6295.29	6007.28	6099.47	5184.34
T25B9.9	wormpep=CE06508 gene=WBGene00012015 status=Confirmed uniprot=Q17761 insdc=CAA94380.1 product="6-phosphogluconate dehydrogenase, decarboxylating"	26	11.8889	13.6904	13.5489	12.0143	10.1525	12.8775	13.5177	12.3099		5263.82	6061.42	5998.78	5319.32	4495	5701.51	5984.95	5450.19
T26C12.1	wormpep=CE26009 gene=WBGene00020831 status=Confirmed uniprot=O61856 insdc=CCD74004.1 product="Acetolactate synthase-like protein"	26	12.8373	12.7703	11.7595	13.1991	11.2229	12.8362	11.9012	13.4735		4169.03	4147.25	3819	4286.53	3644.72	4168.67	3865.02	4375.61
W02D3.5	wormpep=CE14426 gene=WBGene00002258 locus=lbp-6 status=Confirmed uniprot=O01812 insdc=CCD68988.1 product="Fatty acid-binding protein homolog 6"	26	9.87974	14.2541	10.082	13.3089	12.0284	15.1837	10.6188	14.6443		3211.43	4633.32	3277.19	4326.09	3909.87	4935.49	3451.67	4760.17
W03F8.5a	wormpep=CE47338 gene=WBGene00002247 locus=lam-1 status=Confirmed uniprot=O44565 insdc=CCD65512.2	26	13.1964	11.4417	14.8139	9.86174	13.628	12.8888	12.7387	11.4307		6341.06	5497.93	7118.31	4738.73	6548.47	6193.28	6121.16	5492.66
Y102A5A.1	wormpep=CE20378 gene=WBGene00013606 locus=cand-1 status=Confirmed uniprot=G5ED41 insdc=CAA19440.1 product="Cullin-associated NEDD8-dissociated protein 1"	26	10.8025	14.5392	12.8825	13.5703	12.2368	12.0331	11.4974	12.4383		2907.09	3912.66	3466.85	3651.92	3293.07	3238.24	3094.1	3347.29
Y18D10A.20	wormpep=CE21418 gene=WBGene00003989 locus=pfn-1 status=Confirmed uniprot=Q9XW16 insdc=CAA22318.1 product="Profilin-1"	26	10.25	11.5304	14.1066	15.7074	14.0176	12.7599	12.4317	9.19641		2785.81	3133.79	3833.97	4269.05	3809.77	3467.95	3378.76	2499.45
Y37A1B.1a	wormpep=CE46621 gene=WBGene00003085 locus=ccar-1 status=Confirmed uniprot=A0A0S4XR43 insdc=CUV67098.1	26	13.4964	10.8064	15.3979	13.9473	11.7098	10.9249	12.5576	11.1598		4888.29	3913.99	5576.99	5051.6	4241.19	3956.91	4548.28	4041.98
Y37D8A.2	wormpep=CE20207 gene=WBGene00012544 status=Confirmed uniprot=Q9XWV2 insdc=CAA21539.1 product="Putative phospholipase B-like 1"	26	9.02791	12.202	9.14835	6.89664	17.0475	22.7418	9.24775	13.688		3899.26	5270.17	3951.28	2978.74	7363.03	9822.45	3994.21	5912.02
Y39G10AR.14a	wormpep=CE21767 gene=WBGene00003156 locus=mcm-4 status=Confirmed uniprot=Q95XQ8 insdc=CCD69913.1 product="DNA replication licensing factor mcm-4"	26	12.1699	10.2077	14.3543	18.256	11.0377	10.0873	13.9003	9.98689		3145.94	2638.7	3710.6	4719.18	2853.24	2607.56	3593.25	2581.62
Y43B11AR.4	wormpep=CE24278 gene=WBGene00004473 locus=rps-4 status=Confirmed uniprot=Q9N3X2 insdc=CCD74049.1 product="40S ribosomal protein S4"	26	10.3368	18.9859	9.99852	18.4755	11.7459	7.80963	13.7671	8.88073		3692.4	6781.94	3571.57	6599.62	4195.74	2789.68	4917.74	3172.28
Y46G5A.4	wormpep=CE21971 gene=WBGene00012896 locus=snrp-200 status=Confirmed uniprot=Q9U2G0 insdc=CAB60351.1 product="Putative U5 small nuclear ribonucleoprotein 200 kDa helicase"	26	13.3943	11.1706	14.379	15.9904	10.4905	9.15247	13.3502	12.0725		5475.85	4566.75	5878.44	6537.22	4288.73	3741.71	5457.84	4935.46
Y48B6A.2	wormpep=CE22117 gene=WBGene00004456 locus=rpl-43 status=Confirmed uniprot=Q9U2A8 insdc=CAB54440.1 product="60S ribosomal protein L37a"	26	11.863	10.1491	12.2762	19.1758	11.6675	10.3344	14.7748	9.75925		2510.95	2148.2	2598.42	4058.82	2469.58	2187.41	3127.28	2065.68
Y50D7A.7	wormpep=CE26144 gene=WBGene00000081 locus=ads-1 status=Confirmed uniprot=O45218 insdc=CCD73794.1 product="Alkyldihydroxyacetonephosphate synthase"	26	11.9123	14.402	9.96984	11.1777	14.0097	12.6562	13.1266	12.7457		4091.89	4947.1	3424.66	3839.58	4812.37	4347.43	4509.03	4378.17
Y55F3AR.3a	wormpep=CE44228 gene=WBGene00021934 locus=cct-8 status=Confirmed uniprot=Q9N358 insdc=CCD67240.1 product="T-complex protein 1 subunit theta"	26	9.93465	18.6099	11.0281	19.1062	12.2835	7.70551	13.124	8.20809		6039.09	11312.6	6703.78	11614.3	7466.91	4684.04	7977.85	4989.55
Y57G11C.24g	wormpep=CE39450 gene=WBGene00001330 locus=eps-8 status=Confirmed uniprot=G5ED33 insdc=CAJ44243.1	26	15.3004	10.4348	13.1875	7.84309	13.4013	13.5987	13.2928	12.9413		5189.79	3539.42	4473.09	2660.32	4545.64	4612.59	4508.83	4389.59
Y59A8A.3	wormpep=CE26201 gene=WBGene00013340 locus=tcc-1 status=Confirmed uniprot=Q9GRZ9 insdc=CAC14400.1	26	11.59	12.2323	17.7614	14.1308	12.1873	9.56635	13.5601	8.97181		3984.17	4204.96	6105.63	4857.61	4189.5	3288.52	4661.41	3084.14
Y59A8B.6	wormpep=CE28858 gene=WBGene00013343 locus=prp-6 status=Confirmed uniprot=Q9GRZ2 insdc=CAC14407.3	26	14.4847	11.4242	14.4847	13.8974	11.0305	10.2388	12.586	11.8536		3994.43	3150.45	3994.44	3832.46	3041.86	2823.55	3470.84	3268.86
Y65B4BL.5a	wormpep=CE24550 gene=WBGene00022037 locus=acs-13 status=Confirmed uniprot=Q9N302 insdc=CCD73491.1 product="long-chain-fatty-acid-CoA ligase"	26	12.9372	11.2023	13.3825	19.4373	10.9986	8.67455	12.3829	10.9846		4260.99	3689.59	4407.65	6401.86	3622.5	2857.05	4078.43	3617.9
Y66H1B.2a	wormpep=CE44257 gene=WBGene00022048 locus=fln-1 status=Confirmed uniprot=D0IMZ5 insdc=CCD69677.1 product="C. elegans filamin (fln-1a full length isoform)"	26	12.7704	13.9877	11.9611	11.3409	13.094	12.4988	11.9357	12.4115		5790.58	6342.55	5423.62	5142.39	5937.31	5667.43	5412.13	5627.84
Y71H2AM.23	wormpep=CE27322 gene=WBGene00007000 locus=tufm-1 status=Confirmed uniprot=G5ECM6 insdc=CCD73874.1	26	12.8493	14.9105	11.8558	10.5171	13.351	13.1064	11.3692	12.0407		5816.37	6749.38	5366.68	4760.66	6043.49	5932.76	5146.4	5450.35
Y71H2B.10a	wormpep=CE29919 gene=WBGene00000160 locus=apb-1 status=Confirmed uniprot=Q9N4F3 insdc=CCD72406.1 product="AP complex subunit beta"	26	13.087	12.6822	12.3138	11.7649	12.3633	12.1258	11.8391	13.8238		6147.48	5957.33	5784.29	5526.44	5807.55	5695.99	5561.3	6493.59
Y73B6BL.24	wormpep=CE29924 gene=WBGene00022245 locus=acp-6 status=Confirmed uniprot=Q9GUF2 insdc=CCD74171.1 product="Putative acid phosphatase 6"	26	9.61094	16.3745	10.4114	7.52334	13.5216	15.1975	12.2281	15.1326		4883.13	8319.56	5289.82	3822.46	6870.06	7721.53	6212.88	7688.59
Y75B12B.2	wormpep=CE20371 gene=WBGene00000883 locus=cyn-7 status=Confirmed uniprot=P52015 insdc=CAA21760.1 product="Peptidyl-prolyl cis-trans isomerase 7"	26	12.5869	9.82181	16.6881	12.44	13.0903	13.2238	13.4395	8.70949		6542.15	5104.95	8673.77	6465.78	6803.79	6873.14	6985.26	4526.81
ZC412.3b	wormpep=CE51758 gene=WBGene00013884 status=Confirmed uniprot=A0A1C3NSL5 insdc=SBV53379.1	26	10.8048	13.4886	11.3686	6.31107	14.0479	16.5203	11.2928	16.166		3374.78	4213.05	3550.88	1971.21	4387.76	5159.98	3527.23	5049.33
ZK1055.1	wormpep=CE18470 gene=WBGene00001829 locus=hcp-1 status=Confirmed uniprot=O76447 insdc=CCD68844.1	26	11.9173	9.06828	16.3381	19.0788	11.5763	9.71984	13.5509	8.75045		5259.19	4001.9	7210.12	8419.6	5108.7	4289.43	5980.11	3861.63
ZK337.1a	wormpep=CE16718 gene=WBGene00013969 locus=tep-1 status=Confirmed uniprot=Q7JKM0 insdc=CAB05006.1	26	8.58586	8.29856	8.51908	6.12765	19.8769	27.4161	7.87113	13.3047		3322.35	3211.17	3296.51	2371.13	7691.46	10608.8	3045.78	5148.34
ZK381.4a	wormpep=CE25689 gene=WBGene00003992 locus=pgl-1 status=Confirmed uniprot=Q9TZQ3 insdc=CCD62010.1 product="P granule abnormality protein 1"	26	13.6672	9.14182	14.6435	20.2529	10.8308	8.23757	14.8302	8.39606		7801.43	5218.29	8358.75	11560.7	6182.41	4702.13	8465.28	4792.6
ZK829.4	wormpep=CE06652 gene=WBGene00014095 locus=gdh-1 status=Confirmed uniprot=Q23621 insdc=CAA98074.1 product="Glutamate dehydrogenase"	26	14.1829	18.194	11.61	9.08517	9.97307	11.5676	13.4117	11.9756		5141.72	6595.86	4208.96	3293.64	3615.53	4193.59	4862.12	4341.52
ZK973.6a	wormpep=CE33588 gene=WBGene00000140 locus=anc-1 status=Confirmed uniprot=Q9N4M4 insdc=CCD73568.1 product="Nuclear anchorage protein 1"	26	12.5212	18.1791	12.0722	7.73815	11.8491	11.8087	13.1614	12.6702		6124.65	8892.16	5905	3785.05	5795.89	5776.15	6437.8	6197.51
AC3.5a	wormpep=CE36372 gene=WBGene00007071 status=Confirmed uniprot=Q17405 insdc=CAA94872.2 product="Aminopeptidase-like protein AC3.5"	25	12.1136	12.5617	11.6064	10.2391	13.3873	14.3583	13.422	12.3116		4339.66	4500.17	4157.93	3668.11	4795.93	5143.79	4808.36	4410.59
B0035.9	wormpep=CE03252 gene=WBGene00001920 locus=his-46 status=Predicted uniprot=P62784 insdc=CAA97407.1 product="Histone H4"	25	14.4168	11.7152	19.8425	12.1559	12.3648	8.87938	12.6538	7.97159		5403.88	4391.21	7437.61	4556.43	4634.74	3328.27	4743.03	2988.01
B0272.1	wormpep=CE00850 gene=WBGene00006538 locus=tbb-4 status=Confirmed uniprot=P41937 insdc=CAA86310.1 product="Tubulin beta-4 chain"	25	13.3062	11.3694	13.1464	13.1531	12.0428	11.8709	12.5989	12.5123		5051.86	4316.55	4991.19	4993.77	4572.21	4506.93	4783.35	4750.46
B0546.1	wormpep=CE16792 gene=WBGene00015248 locus=mai-2 status=Confirmed uniprot=O44441 insdc=CCD62188.1 product="ATPase inhibitor mai-2, mitochondrial"	25	6.79039	34.6788	9.53903	9.03373	13.7593	8.95832	9.07835	8.16215		2382.35	12166.7	3346.68	3169.4	4827.31	3142.94	3185.05	2863.61
C01B10.3	wormpep=CE33355 gene=WBGene00015278 status=Confirmed uniprot=Q17543 insdc=CCD62325.1	25	11.0305	13.1495	9.42389	7.44534	14.0071	18.578	10.6732	15.6925		2649.35	3158.28	2263.46	1788.25	3364.27	4462.13	2563.52	3769.09
C01F6.6a	wormpep=CE30847 gene=WBGene00006438 locus=nrfl-1 status=Confirmed uniprot=G5EDM4 insdc=CAA92439.3	25	12.3454	11.5472	11.722	11.84	12.6339	12.496	12.2497	15.1659		3875.56	3624.98	3679.85	3716.9	3966.12	3922.85	3845.54	4761
C02C6.1b	wormpep=CE07832 gene=WBGene00001130 locus=dyn-1 status=Confirmed uniprot=P39055 insdc=CAC42251.1 product="Dynamin"	25	12.7062	13.5116	12.3538	10.0052	12.1819	12.8602	12.4462	13.9348		4386.06	4664.08	4264.41	3453.68	4205.07	4439.22	4296.3	4810.16
C03D6.4	wormpep=CE05198 gene=WBGene00003800 locus=npp-14 status=Confirmed uniprot=Q17602 insdc=CAA99763.1 product="Nuclear pore complex protein 14"	25	12.6497	10.9225	15.8916	15.2555	11.7734	10.7142	12.2702	10.523		5263.92	4545.21	6612.97	6348.27	4899.26	4458.53	5106.03	4378.94
C04C11.2	wormpep=CE05210 gene=WBGene00007296 locus=arrd-25 status=Confirmed uniprot=Q17624 insdc=CAA96582.1	25	14.9911	11.2946	14.4689	9.74258	12.9041	11.8216	12.6972	12.0799		5754.9	4335.84	5554.42	3740.05	4953.73	4538.17	4874.28	4637.3
C05C10.6a	wormpep=CE02113 gene=WBGene00007333 locus=ufd-3 status=Confirmed uniprot=G5EFK5 insdc=CAA88206.1	25	11.7051	10.7919	15.2152	14.3125	11.3949	12.582	11.1958	12.8026		3628.96	3345.82	4717.19	4437.31	3532.77	3900.83	3471.06	3969.2
C07H6.5	wormpep=CE00839 gene=WBGene00000479 locus=cgh-1 status=Confirmed uniprot=Q95YF3 insdc=CCD63592.1 product="ATP-dependent RNA helicase cgh-1"	25	12.8384	13.5187	14.0404	15.769	10.1238	10.4356	12.7271	10.5469		5118.97	5390.21	5598.23	6287.45	4036.6	4160.92	5074.57	4205.29
C09H5.2a	wormpep=CE24797 gene=WBGene00015660 locus=catp-3 status=Confirmed uniprot=O16331 insdc=CCD64050.1 product="Probable cation-transporting ATPase C09H5.2"	25	9.90477	21.5487	7.88953	6.27634	7.39115	11.7483	13.7543	21.487		4881.84	10620.9	3888.57	3093.47	3642.93	5790.47	6779.18	10590.4
C12D8.11	wormpep=CE15613 gene=WBGene00004405 locus=rop-1 status=Confirmed uniprot=Q27274 insdc=CAA98241.1 product="60 kDa SS-A\/Ro ribonucleoprotein homolog"	25	12.5332	14.2481	10.1876	12.7327	11.0856	11.8163	12.6885	14.708		4737.11	5385.27	3850.54	4812.5	4189.94	4466.14	4795.8	5559.12
C17G1.7	wormpep=CE39223 gene=WBGene00007653 locus=cysl-1 status=Confirmed uniprot=Q93244 insdc=CAB01676.2 product="Cysteine synthase 1"	25	14.4694	13.631	11.6752	10.8811	12.2969	12.8286	11.4209	12.7968		4126.06	3887	3329.28	3102.84	3506.57	3658.18	3256.77	3649.1
C18C4.10b	wormpep=CE32802 gene=WBGene00002215 locus=klc-2 status=Confirmed uniprot=P46822 insdc=CCD65111.1 product="Kinesin light chain"	25	11.8091	14.8667	11.3998	9.92239	13.455	13.1373	11.4741	13.9356		3602.17	4534.83	3477.31	3026.65	4104.2	4007.29	3499.96	4250.79
C23F12.1a	wormpep=CE50487 gene=WBGene00016006 locus=fln-2 status=Partially_confirmed uniprot=D0VWL6 insdc=CCD65284.3	25	12.8579	14.552	14.8987	8.12405	11.7393	12.3742	12.0879	13.366		5449.36	6167.35	6314.27	3443.08	4975.26	5244.34	5123.01	5664.68
C26E6.4	wormpep=CE01162 gene=WBGene00016140 locus=rpb-2 status=Confirmed uniprot=Q10578 insdc=CCD65728.1 product="DNA-directed RNA polymerase II subunit RPB2"	25	12.8533	10.5713	13.6897	14.7304	11.5871	10.935	13.164	12.4692		3605.8	2965.62	3840.45	4132.39	3250.6	3067.67	3692.97	3498.06
C27H6.4b	wormpep=CE45113 gene=WBGene00007786 locus=rmd-2 status=Confirmed uniprot=Q8MQB5 insdc=CAD44090.2	25	12.7473	11.3317	13.2137	12.4062	12.3346	12.0879	13.3147	12.5638		4062.01	3610.91	4210.64	3953.33	3930.5	3851.9	4242.83	4003.53
C29E4.8	wormpep=CE29198 gene=WBGene00002879 locus=let-754 status=Confirmed uniprot=P34346 insdc=CCD66007.1 product="Adenylate kinase"	25	12.7664	13.3583	12.0049	10.5637	11.6545	12.5471	13.4456	13.6596		6043.64	6323.8	5683.12	5000.84	5517.22	5939.78	6365.16	6466.45
C34G6.6a	wormpep=CE47123 gene=WBGene00016422 locus=noah-1 status=Confirmed uniprot=H2KZ73 insdc=CCD66686.2	25	18.5064	10.3867	23.5174	7.01206	13.2669	5.79385	13.0398	8.4769		8024.14	4503.55	10196.8	3040.34	5752.37	2512.14	5653.89	3675.48
C36B1.4	wormpep=CE05371 gene=WBGene00003925 locus=pas-4 status=Confirmed uniprot=Q95005 insdc=CAB02269.1 product="Proteasome subunit alpha type-7"	25	12.6729	10.5271	15.334	14.4173	11.7578	11.6021	12.4051	11.2837		3766.11	3128.41	4556.91	4284.5	3494.15	3447.88	3686.52	3353.27
C42C1.14	wormpep=CE26911 gene=WBGene00004448 locus=rpl-34 status=Confirmed uniprot=A3QMC5 insdc=CAM36357.1	25	11.5902	11.4425	13.4128	19.4314	11.7289	10.084	13.526	8.78414		4367.25	4311.61	5054.04	7321.87	4419.53	3799.7	5096.69	3309.92
C44B7.10	wormpep=CE32326 gene=WBGene00016630 locus=acer-1 status=Confirmed uniprot=Q18599 insdc=CCD61564.1	25	12.4256	15.5752	11.6383	9.18149	12.8931	16.0433	11.473	10.77		4459.91	5590.38	4177.33	3295.51	4627.73	5758.42	4118	3865.67
C44E4.1a	wormpep=CE47798 gene=WBGene00016650 locus=ubr-4 status=Partially_confirmed uniprot=O01808 insdc=CCD67301.2	25	12.2474	12.3354	12.7188	12.7516	11.9384	12.0216	11.9462	14.0404		3191.13	3214.08	3313.98	3322.53	3110.64	3132.32	3112.67	3658.33
C49H3.11	wormpep=CE04237 gene=WBGene00004471 locus=rps-2 status=Confirmed uniprot=P51403 insdc=CCD67711.1 product="40S ribosomal protein S2"	25	12.2506	13.192	12.8006	18.4785	11.3286	9.02065	13.1998	9.72923		4316.95	4648.69	4510.77	6511.57	3992.05	3178.75	4651.43	3428.45
C50C3.6	wormpep=CE00122 gene=WBGene00004187 locus=prp-8 status=Confirmed uniprot=P34369 insdc=CCD66122.1 product="Pre-mRNA-splicing factor 8 homolog"	25	14.2454	11.1163	14.5239	14.4664	10.5188	9.25566	13.0442	12.8294		5809.72	4533.58	5923.31	5899.89	4289.92	3774.76	5319.86	5232.23
C54D1.5	wormpep=CE45033 gene=WBGene00016913 locus=lam-2 status=Confirmed uniprot=Q18823 insdc=CCD66855.1 product="Laminin-like protein lam-2"	25	12.4995	13.1779	13.3985	9.98545	14.0292	12.9384	12.5433	11.4277		4632.94	4884.4	4966.16	3701.1	5199.91	4795.61	4649.18	4235.68
C55B7.1	wormpep=CE09012 gene=WBGene00001599 locus=glh-2 status=Confirmed uniprot=Q966L9 insdc=CCD68088.1 product="ATP-dependent RNA helicase glh-2"	25	11.5622	10.1466	13.8864	23.2635	10.4738	8.86134	13.8895	7.91652		3971.36	3485.12	4769.66	7990.48	3597.5	3043.66	4770.73	2719.14
D2045.6	wormpep=CE29089 gene=WBGene00000836 locus=cul-1 status=Confirmed uniprot=Q17389 insdc=CAA84695.2 product="Cullin-1"	25	12.39	10.382	14.7034	15.0463	11.9871	11.3841	12.419	11.6883		5235.77	4387.22	6213.4	6358.29	5065.51	4810.71	5248.03	4939.24
F01F1.12a	wormpep=CE01225 gene=WBGene00017166 locus=aldo-2 status=Confirmed uniprot=P46563 insdc=CCD65997.1 product="Fructose-bisphosphate aldolase 2"	25	12.8645	12.9911	15.0147	10.0181	11.7125	12.996	11.9115	12.4916		6241.68	6303.11	7284.94	4860.62	5682.74	6305.46	5779.27	6060.76
F01G4.1	wormpep=CE05553 gene=WBGene00004204 locus=swsn-4 status=Confirmed uniprot=G5EF53 insdc=CAA92768.1	25	13.3703	10.2711	19.7987	12.8951	11.1699	9.89442	11.8282	10.7723		4085.59	3138.56	6049.92	3940.37	3413.22	3023.46	3614.37	3291.72
F08D12.1	wormpep=CE41557 gene=WBGene00017245 locus=srpa-72 status=Confirmed uniprot=P91240 insdc=CCD69012.1 product="Signal recognition particle subunit SRP72"	25	12.7574	11.47	13.1744	14.9456	11.5843	10.784	13.4747	11.8097		6013.67	5406.79	6210.22	7045.15	5460.7	5083.42	6351.77	5566.91
F13H8.7	wormpep=CE02641 gene=WBGene00017440 locus=upb-1 status=Confirmed uniprot=Q19437 insdc=CCD66048.1	25	10.3433	15.7907	8.90402	9.84393	12.4286	15.2903	10.9206	16.4784		3560.18	5435.18	3064.77	3388.29	4277.94	5262.95	3758.88	5671.87
F15G9.1a	wormpep=CE01549 gene=WBGene00008865 status=Confirmed uniprot=Q10033 insdc=CAA87331.1	25	13.6014	13.6146	13.3402	10.0139	11.8151	14.2579	12.1654	11.1916		4643.1	4647.59	4553.92	3418.43	4033.3	4867.21	4152.88	3820.48
F18H3.3a	wormpep=CE02193 gene=WBGene00003903 locus=pab-2 status=Confirmed uniprot=Q19579 insdc=CAA90444.1 product="Polyadenylate-binding protein"	25	11.8583	12.1722	12.717	13.6503	12.3235	12.6279	13.1329	11.518		3786.34	3886.55	4060.52	4358.51	3934.86	4032.05	4193.3	3677.68
F20D12.1a	wormpep=CE04431 gene=WBGene00017641 locus=csr-1 status=Partially_confirmed uniprot=H2KZD5 insdc=CCD67715.1	25	11.6411	8.43358	11.9071	22.4596	11.2133	10.6168	13.8438	9.88483		4407.52	3193.11	4508.24	8503.61	4245.55	4019.7	5241.53	3742.58
F29C12.4	wormpep=CE19822 gene=WBGene00009246 locus=gfm-1 status=Confirmed uniprot=Q9XV52 insdc=CAB04216.1 product="Elongation factor G, mitochondrial"	25	12.4829	14.8836	10.926	11.3848	11.8239	13.537	11.93	13.0317		4645.54	5538.98	4066.14	4236.88	4400.31	5037.84	4439.79	4849.79
F29F11.1	wormpep=CE05767 gene=WBGene00005022 locus=sqv-4 status=Confirmed uniprot=Q19905 insdc=CAA98269.1 product="UDP-glucose 6-dehydrogenase"	25	12.835	10.1056	13.557	17.4747	12.2543	10.9133	11.8631	10.9969		5003.83	3939.76	5285.31	6812.65	4777.44	4254.63	4624.9	4287.23
F29G6.3a	wormpep=CE36483 gene=WBGene00009259 locus=hpo-34 status=Confirmed uniprot=Q93637 insdc=CAB01755.2	25	11.7533	14.9025	11.1808	12.5689	12.1143	12.0548	13.0971	12.3283		4714.48	5977.72	4484.86	5041.67	4859.28	4835.45	5253.52	4945.16
F35C5.6	wormpep=CE15947 gene=WBGene00009394 locus=clec-63 status=Confirmed uniprot=O45444 insdc=CAB03058.1	25	8.85045	8.60648	6.47593	4.43358	16.7107	28.0227	10.8646	16.0355		3135.16	3048.74	2294.02	1570.54	5919.57	9926.68	3848.65	5680.37
F37B12.2	wormpep=CE32886 gene=WBGene00001527 locus=gcs-1 status=Confirmed uniprot=Q20117 insdc=CAA90955.2 product="Glutamate--cysteine ligase"	25	10.8162	13.9747	10.7917	9.63959	11.7705	17.0157	11.1718	14.8198		2965.29	3831.21	2958.56	2642.72	3226.91	4664.9	3062.78	4062.89
F52H3.7a	wormpep=CE32894 gene=WBGene00002265 locus=lec-2 status=Confirmed uniprot=Q20684 insdc=CAA91327.2	25	13.7593	15.4219	12.825	8.92352	14.6499	10.9641	12.8728	10.5835		7628.31	8550.07	7110.33	4947.3	8122.06	6078.62	7136.84	5867.59
F58B3.5a	wormpep=CE06007 gene=WBGene00003415 locus=mars-1 status=Confirmed uniprot=Q20970 insdc=CAA97803.1 product="Methionine--tRNA ligase, cytoplasmic"	25	12.1916	9.88358	14.6259	14.0375	12.9786	11.7423	13.1557	11.3848		5148.91	4174.14	6176.99	5928.49	5481.25	4959.15	5556.05	4808.14
F59A2.1a	wormpep=CE17939 gene=WBGene00003795 locus=npp-9 status=Confirmed uniprot=Q21021 insdc=CAA84330.1	25	12.5826	9.95087	16.7715	14.297	12.6052	10.7433	12.5731	10.4764		6841.95	5410.91	9119.7	7774.17	6854.24	5841.82	6836.8	5696.66
H02I12.1	wormpep=CE37527 gene=WBGene00010351 locus=cbd-1 status=Confirmed uniprot=O45599 insdc=CAB07215.2	25	12.7469	10.8738	20.6442	15.2757	10.3659	9.3787	12.3708	8.34407		4105.88	3502.53	6649.64	4920.42	3338.93	3020.95	3984.72	2687.69
H15N14.2a	wormpep=CE19925 gene=WBGene00003818 locus=nsf-1 status=Confirmed uniprot=Q94392 insdc=CAB09531.1 product="Vesicle-fusing ATPase"	25	12.9871	10.7602	13.5063	12.4986	12.9674	12.2364	12.8435	12.2004		4948.82	4100.23	5146.66	4762.66	4941.32	4662.77	4894.1	4649.04
H28O16.1d	wormpep=CE36263 gene=WBGene00010419 locus=atp-1 status=Confirmed uniprot=Q9XXK1 insdc=CAF31480.1 product="ATP synthase subunit alpha, mitochondrial"	25	12.6689	13.0793	11.1445	13.9805	10.5287	12.4114	12.5274	13.6594		5334.99	5507.83	4693.05	5887.34	4433.74	5226.57	5275.43	5752.1
K05B2.3	wormpep=CE47884 gene=WBGene00002052 locus=ifa-4 status=Confirmed uniprot=P90900 insdc=CCD72670.2 product="Intermediate filament protein ifa-4"	25	12.5216	13.1755	13.7644	10.8487	13.4468	11.5102	13.4605	11.2723		5135.73	5403.92	5645.44	4449.58	5515.18	4720.9	5520.81	4623.33
K07A3.1a	wormpep=CE21023 gene=WBGene00001404 locus=fbp-1 status=Confirmed uniprot=G5EBJ7 insdc=CCD68127.1	25	11.4678	17.2538	10.5118	12.1362	11.4784	13.414	10.6954	13.0425		4396.45	6614.65	4029.95	4652.71	4400.51	5142.56	4100.33	5000.14
K07E12.1a	wormpep=CE32905 gene=WBGene00000998 locus=dig-1 status=Confirmed uniprot=Q09165 insdc=CCD72779.1 product="Mesocentin"	25	14.3166	12.4667	11.3929	9.58248	13.5764	13.8762	11.518	13.2708		5682.36	4948.12	4521.93	3803.36	5388.56	5507.56	4571.57	5267.29
K08F11.3	wormpep=CE11954 gene=WBGene00019543 locus=cif-1 status=Confirmed uniprot=Q94261 insdc=CCD68723.1 product="COP9\/Signalosome and eIF3 complex-shared subunit 1"	25	13.1546	10.4025	12.8612	15.241	12.1258	10.704	14.0983	11.4126		6286.84	4971.54	6146.6	7283.99	5795.16	5115.65	6737.84	5454.29
K11H3.1b	wormpep=CE31851 gene=WBGene00010778 locus=gpdh-2 status=Confirmed uniprot=P34517 insdc=CAD54146.1 product="Probable glycerol-3-phosphate dehydrogenase 2"	25	13.2184	14.2477	11.3086	11.5581	12.5522	11.7639	12.2421	13.109		4644.02	5005.64	3973.05	4060.71	4409.98	4133.01	4301	4605.57
K12C11.1a	wormpep=CE26819 gene=WBGene00019673 status=Confirmed uniprot=O44995 insdc=CCD72941.1	25	12.1322	15.1897	10.9108	10.6796	12.3464	14.161	11.196	13.3843		4999.24	6259.14	4495.97	4400.69	5087.5	5835.27	4613.48	5515.22
K12F2.1	wormpep=CE34936 gene=WBGene00003515 locus=myo-3 status=Confirmed uniprot=P12844 insdc=CAB01576.2 product="Myosin-3"	25	13.425	17.1638	11.0217	9.93428	12.1789	10.8703	12.5972	12.8088		4236.61	5416.47	3478.17	3135.01	3843.37	3430.41	3975.36	4042.16
M03A1.6a	wormpep=CE07393 gene=WBGene00019747 locus=ipla-1 status=Confirmed uniprot=Q21478 insdc=CCD70552.1	25	11.5834	12.7116	10.4876	10.5526	12.2106	15.0405	11.8888	15.5248		3674.59	4032.48	3326.97	3347.59	3873.56	4771.28	3771.48	4924.93
M03A8.1	wormpep=CE04770 gene=WBGene00000991 locus=dhs-28 status=Confirmed uniprot=Q21481 insdc=CCD70982.1	25	14.8438	11.9361	11.078	9.77991	13.1707	12.7437	12.9476	13.5002		6009.82	4832.58	4485.15	3959.59	5332.42	5159.55	5242.09	5465.83
R01E6.3a	wormpep=CE29433 gene=WBGene00000282 locus=cah-4 status=Confirmed uniprot=Q21614 insdc=CAA92190.2 product="Putative carbonic anhydrase 4"	25	13.8699	6.97521	19.801	8.04303	21.0708	6.20019	18.6276	5.41216		7217.72	3629.8	10304.2	4185.48	10965	3226.49	9693.56	2816.41
R07H5.8	wormpep=CE12564 gene=WBGene00011128 status=Confirmed uniprot=Q93934 insdc=CAB03230.1	25	12.836	17.2574	12.5237	14.7581	10.0038	8.09963	15.0964	9.42491		4542.19	6106.73	4431.66	5222.32	3539.98	2866.15	5342.03	3335.12
R11A8.6	wormpep=CE06304 gene=WBGene00002152 locus=iars-1 status=Confirmed uniprot=Q21926 insdc=CAA94369.1 product="Isoleucine--tRNA ligase, cytoplasmic"	25	14.0794	11.975	12.7981	14.3774	11.6764	11.2582	12.5355	11.3		5823.52	4953.08	5293.52	5946.76	4829.59	4656.62	5184.9	4673.9
R13A1.2c	wormpep=CE48417 gene=WBGene00006504 locus=kcc-1 status=Confirmed uniprot=S6FWN4 insdc=CDG24085.1	25	13.7851	14.5128	9.71114	7.73017	12.2075	12.4124	13.2719	16.369		3846.59	4049.65	2709.79	2157.02	3406.37	3463.55	3703.37	4567.59
R13A5.8	wormpep=CE01380 gene=WBGene00004420 locus=rpl-9 status=Confirmed uniprot=Q95Y90 insdc=CCD63603.1 product="60S ribosomal protein L9"	25	12.3084	15.6178	11.131	18.9233	11.5831	7.85915	12.9853	9.59191		4446.79	5642.4	4021.4	6836.62	4184.72	2839.35	4691.33	3465.36
T02G5.8	wormpep=CE29990 gene=WBGene00002183 locus=kat-1 status=Confirmed uniprot=Q22100 insdc=CCD69179.1 product="Acetyl-CoA acetyltransferase homolog, mitochondrial"	25	12.5231	17.1086	12.6212	13.2158	9.98121	11.6042	11.0354	11.9105		5194.17	7096.07	5234.84	5481.49	4139.87	4813.04	4577.1	4940.09
T05F1.6	wormpep=CE36405 gene=WBGene00002027 locus=hsr-9 status=Confirmed uniprot=Q7JKP6 insdc=CAF31485.1 product="Protein hsr-9"	25	13.0647	9.42366	20.9406	13.7764	11.6062	10.0051	13.1078	8.07559		3153.75	2274.81	5054.94	3325.53	2801.65	2415.17	3164.13	1949.4
T07C4.1	wormpep=CE00638 gene=WBGene00011559 locus=umps-1 status=Confirmed uniprot=G5EDZ2 insdc=CAA82579.1 product="Orotidine 5'-phosphate decarboxylase"	25	12.799	12.656	10.6553	13.7991	11.0375	11.0989	13.5438	14.4103		3921.24	3877.41	3264.46	4227.63	3381.57	3400.37	4149.41	4414.9
T09B4.8	wormpep=CE33176 gene=WBGene00020382 status=Confirmed uniprot=O02158 insdc=CCD71992.1	25	13.3204	12.858	11.1053	9.75232	11.8149	12.8654	13.9972	14.2864		5818.88	5616.91	4851.23	4260.21	5161.25	5620.15	6114.57	6240.88
T12F5.3	wormpep=CE29052 gene=WBGene00001601 locus=glh-4 status=Confirmed uniprot=O76743 insdc=CCD69784.1 product="ATP-dependent RNA helicase glh-4"	25	11.821	10.5131	13.8792	15.7424	11.5885	11.299	14.5919	10.5649		5049.92	4491.21	5929.18	6725.12	4950.61	4826.94	6233.63	4513.31
T17E9.2a	wormpep=CE01406 gene=WBGene00020549 locus=nmt-1 status=Confirmed uniprot=P46548 insdc=CCD63182.1 product="Probable glycylpeptide N-tetradecanoyltransferase"	25	12.6215	11.4087	11.6789	14.0339	11.1081	14.4173	11.8199	12.9117		5428.48	4906.88	5023.07	6035.98	4777.6	6200.87	5083.7	5553.32
T19B10.2	wormpep=CE16413 gene=WBGene00011831 status=Confirmed uniprot=Q22562 insdc=CAA98547.1	25	14.2035	13.4898	10.3435	6.53618	14.7091	12.379	11.8422	16.4968		6106.69	5799.83	4447.12	2810.18	6324.06	5322.24	5091.45	7092.65
T22D1.3a	wormpep=CE30188 gene=WBGene00020682 status=Confirmed uniprot=Q9GZH3 insdc=CCD62017.1 product="Inosine-5'-monophosphate dehydrogenase"	25	12.2479	15.0935	11.2297	11.2598	11.9007	11.7541	13.4117	13.1025		3580.08	4411.85	3282.46	3291.25	3478.59	3435.74	3920.24	3829.88
T23G5.1	wormpep=CE00331 gene=WBGene00004391 locus=rnr-1 status=Confirmed uniprot=Q03604 insdc=CAA79574.1 product="Ribonucleoside-diphosphate reductase large subunit"	25	13.875	11.0777	14.1577	14.3494	11.6642	10.691	13.4181	10.767		4160.39	3321.64	4245.15	4302.63	3497.49	3205.67	4023.41	3228.45
VC5.3a	wormpep=CE21224 gene=WBGene00003786 locus=npa-1 status=Confirmed uniprot=G5EF32 insdc=CCD70075.1	25	9.87441	26.3695	8.5866	5.69349	10.5168	10.0361	12.1464	16.7767		5385.05	14380.7	4682.74	3104.97	5735.38	5473.21	6624.11	9149.27
VW06B3R.1a	wormpep=CE20123 gene=WBGene00012158 locus=ucr-2.1 status=Confirmed uniprot=G5ED31 insdc=CAB54320.1	25	13.538	14.528	11.295	9.8913	11.0582	12.6031	12.3553	14.731		4499.83	4828.9	3754.28	3287.72	3675.59	4189.07	4106.73	4896.38
W01B11.3	wormpep=CE18307 gene=WBGene00020915 locus=nol-58 status=Confirmed uniprot=O45012 insdc=CCD73371.1	25	10.7047	13.0405	11.7257	20.5302	11.2666	9.48464	12.0862	11.1614		5039.92	6139.61	5520.61	9665.87	5304.46	4465.48	5690.33	5254.94
Y106G6H.2a	wormpep=CE20412 gene=WBGene00003902 locus=pab-1 status=Confirmed uniprot=Q9U302 insdc=CAA21572.1 product="Polyadenylate-binding protein"	25	13.7409	9.43983	14.5899	17.6055	10.5787	9.53978	14.6912	9.81413		7932.47	5449.49	8422.57	10163.4	6106.96	5507.19	8481.04	5665.57
Y106G6H.3a	wormpep=CE44850 gene=WBGene00004444 locus=rpl-30 status=Confirmed uniprot=Q9XWS4 insdc=CAA21573.2	25	11.5681	10.0151	12.3771	22.493	11.0822	8.66743	14.1711	9.62603		4477.87	3876.7	4791	8706.73	4289.77	3355.05	5485.43	3726.11
Y110A7A.14	wormpep=CE30307 gene=WBGene00003924 locus=pas-3 status=Confirmed uniprot=Q9N599 insdc=CCD66205.1 product="Proteasome subunit alpha type-4"	25	12.005	10.6178	13.9377	15.2107	11.0331	12.7969	11.7242	12.6746		3884.2	3435.38	4509.54	4921.42	3569.75	4140.44	3793.37	4100.86
Y113G7A.3	wormpep=CE27230 gene=WBGene00004754 locus=sec-23 status=Confirmed uniprot=Q9U2Z1 insdc=CAB60476.2	25	13.3957	11.5807	11.9693	12.5107	12.5074	11.9942	12.3309	13.7111		3741.25	3234.33	3342.87	3494.06	3493.15	3349.8	3443.85	3829.32
Y113G7B.17	wormpep=CE23297 gene=WBGene00013766 locus=prmt-1 status=Confirmed uniprot=Q9U2X0 insdc=CAB54335.1 product="Protein arginine N-methyltransferase 1"	25	12.5107	11.0526	12.0133	23.612	10.426	7.60285	13.1662	9.61642		6381.82	5638.02	6128.07	12044.7	5318.41	3878.28	6716.22	4905.42
Y17G7B.7	wormpep=CE19040 gene=WBGene00006601 locus=tpi-1 status=Confirmed uniprot=Q10657 insdc=CAA19447.1 product="Triosephosphate isomerase"	25	13.2586	16.6521	11.837	9.38064	14.4811	10.068	14.8921	9.43044		5536.73	6953.85	4943.08	3917.31	6047.23	4204.33	6218.88	3938.11
Y22D7AL.5a	wormpep=CE27244 gene=WBGene00002025 locus=hsp-60 status=Confirmed uniprot=P50140 insdc=CCD73746.1 product="Chaperonin homolog Hsp-60, mitochondrial"	25	11.7056	12.5445	12.3353	11.8406	12.4927	14.5286	12.0962	12.4565		4516.79	4840.52	4759.8	4568.9	4820.53	5606.12	4667.52	4806.54
Y23H5A.7a	wormpep=CE18363 gene=WBGene00000800 locus=cars-1 status=Partially_confirmed uniprot=O76618 insdc=CCD70915.1	25	11.1233	16.6655	13.654	17.5258	11.5832	9.17115	10.3766	9.90048		4773.43	7151.82	5859.45	7520.99	4970.82	3935.7	4453.02	4248.68
Y39B6A.2a	wormpep=CE36619 gene=WBGene00012665 locus=pph-5 status=Confirmed uniprot=Q9NES8 insdc=CAC51076.2 product="Serine\/threonine-protein phosphatase 5"	25	10.2303	16.241	11.231	15.0606	12.0483	11.777	11.5678	11.844		3825.85	6073.7	4200.11	5632.25	4505.74	4404.28	4326.05	4429.34
Y48E1A.1a	wormpep=CE22157 gene=WBGene00012999 locus=rpoa-1 status=Confirmed uniprot=G5ED21 insdc=CAB07687.2 product="DNA-directed RNA polymerase subunit"	25	12.8981	10.7115	11.9781	15.8985	11.6636	11.1653	13.5851	12.0997		3489.61	2898.02	3240.7	4301.37	3155.63	3020.8	3675.49	3273.61
Y54F10BM.2	wormpep=CE42600 gene=WBGene00021857 locus=iffb-1 status=Confirmed uniprot=G5EGT7 insdc=CCD73849.1	25	11.9094	11.5035	14.5523	14.313	13.1497	11.53	13.8413	9.20085		4906.83	4739.62	5995.75	5897.16	5417.84	4750.52	5702.79	3790.88
Y63D3A.6b	wormpep=CE24546 gene=WBGene00001047 locus=dnj-29 status=Confirmed uniprot=Q9U1V9 insdc=CAA21710.2	25	12.4799	12.469	12.3752	11.5444	11.7764	12.6199	11.708	15.0274		5927.49	5922.34	5877.76	5483.16	5593.36	5994.01	5560.86	7137.47
Y71A12B.1a	wormpep=CE24592 gene=WBGene00004475 locus=rps-6 status=Confirmed uniprot=Q9NEN6 insdc=CAB81996.1 product="40S ribosomal protein S6"	25	10.8888	13.3679	12.561	20.1873	10.6725	9.35751	13.9259	9.03903		4608.89	5658.22	5316.69	8544.61	4517.35	3960.73	5894.37	3825.93
Y71G12B.10	wormpep=CE26261 gene=WBGene00022150 status=Confirmed uniprot=Q95XN1 insdc=CCD67966.1	25	12.216	12.877	12.2795	9.72386	13.0519	15.8222	10.9297	13.0997		5404.57	5697	5432.65	4301.99	5774.37	7000.02	4835.49	5795.52
Y71H10A.1a	wormpep=CE28266 gene=WBGene00022199 locus=pfk-1.1 status=Confirmed uniprot=Q9TZL8 insdc=CCD71595.1 product="ATP-dependent 6-phosphofructokinase 1"	25	12.1639	14.8934	10.818	10.3464	10.8901	13.6728	12.1425	15.073		3615.14	4426.36	3215.15	3074.97	3236.59	4063.6	3608.79	4479.74
Y75B8A.7	wormpep=CE23019 gene=WBGene00013544 status=Confirmed uniprot=Q9XW58 insdc=CAA22114.1 product="U3 small nucleolar ribonucleoprotein protein MPP10"	25	12.6876	10.2462	12.9127	19.4797	10.9869	9.09108	14.1212	10.4748		5424.51	4380.7	5520.77	8328.45	4697.38	3886.85	6037.44	4478.45
Y87G2A.8b	wormpep=CE36253 gene=WBGene00013597 locus=gpi-1 status=Confirmed uniprot=Q7K707 insdc=CAE54920.1 product="Glucose-6-phosphate isomerase"	25	12.5703	15.0687	11.2085	11.6788	11.4808	14.2012	11.1344	12.6573		6088.62	7298.77	5429	5656.82	5560.89	6878.59	5393.12	6130.76
ZC518.3a	wormpep=CE31743 gene=WBGene00000376 locus=ccr-4 status=Confirmed uniprot=G5EE09 insdc=CAB54511.2	25	13.4546	12.2946	13.3158	12.3509	10.58	12.448	12.4569	13.0993		4309.56	3938.03	4265.12	3956.05	3388.82	3987.15	3990	4195.77
ZK353.6	wormpep=CE00390 gene=WBGene00002249 locus=lap-1 status=Confirmed uniprot=P34629 insdc=CCD73205.1 product="Leucine aminopeptidase 1"	25	10.1074	13.5652	12.5264	18.0325	11.5648	11.8455	11.0016	11.3565		4705.56	6315.37	5831.71	8395.13	5384.05	5514.75	5121.85	5287.09
ZK484.2a	wormpep=CE27353 gene=WBGene00001819 locus=haf-9 status=Confirmed uniprot=O44897 insdc=CCD65798.1	25	14.5925	12.6072	9.65091	9.23307	12.8187	12.6538	12.7691	15.6748		4198.85	3627.6	2776.96	2656.73	3688.46	3641.02	3674.18	4510.26
ZK632.1a	wormpep=CE00415 gene=WBGene00003158 locus=mcm-6 status=Confirmed uniprot=P34647 insdc=CAA80191.1 product="DNA replication licensing factor mcm-6"	25	12.0284	9.7319	15.5816	19.3772	11.2509	9.3944	13.3167	9.31894		4103.13	3319.76	5315.21	6609.99	3837.92	3204.63	4542.6	3178.89
ZK669.4	wormpep=CE01115 gene=WBGene00014054 locus=dbt-1 status=Confirmed uniprot=Q23571 insdc=CAA85465.1 product="Lipoamide acyltransferase component of branched-chain alpha-keto acid dehydrogenase complex, mitochondrial"	25	10.1779	18.8531	10.5771	10.925	10.2286	14.7901	11.297	13.1511		4839.93	8965.28	5029.76	5195.22	4864.07	7033.22	5372.11	6253.82
B0250.5	wormpep=CE18481 gene=WBGene00007122 status=Confirmed uniprot=Q9XTI0 insdc=CAB03798.1 product="Probable 3-hydroxyisobutyrate dehydrogenase, mitochondrial"	24	10.9746	16.471	11.5972	12.41	12.3589	13.7342	11.9123	10.5417		3682.63	5526.97	3891.54	4164.28	4147.13	4608.6	3997.28	3537.36
B0334.3a	wormpep=CE19658 gene=WBGene00007143 status=Confirmed uniprot=Q17474 insdc=CAA91381.1	24	10.8628	13.4253	9.47503	11.5458	11.2166	17.967	10.0016	15.5059		3363.26	4156.65	2933.6	3574.75	3472.83	5562.84	3096.63	4800.84
B0403.4	wormpep=CE03880 gene=WBGene00015168 locus=pdi-6 status=Confirmed uniprot=Q11067 insdc=CCD61843.1 product="Protein disulfide-isomerase A6 homolog"	24	13.3231	13.5073	11.9474	9.83894	12.7037	10.4983	14.7483	13.4331		4953.99	5022.49	4442.47	3658.47	4723.68	3903.65	5483.95	4994.93
C01G8.5a	wormpep=CE07805 gene=WBGene00001333 locus=erm-1 status=Confirmed uniprot=G5EES2 insdc=CCD62462.1	24	12.1243	12.9312	13.0792	13.7553	12.4971	12.9784	11.72	10.9145		4254.41	4537.56	4589.5	4826.74	4385.25	4554.11	4112.57	3829.89
C02B10.1	wormpep=CE16798 gene=WBGene00015326 locus=ivd-1 status=Confirmed uniprot=G5EEH6 insdc=CCD61163.1	24	11.8738	12.0016	12.3921	13.2506	10.6905	14.6404	11.4571	13.6939		4205.6	4250.86	4389.17	4693.27	3786.49	5185.53	4058	4850.28
C04F6.4a	wormpep=CE03924 gene=WBGene00006810 locus=unc-78 status=Confirmed uniprot=Q11176 insdc=CCD63029.1 product="Actin-interacting protein 1"	24	12.8437	12.5187	10.6687	9.57349	12.7567	14.9899	12.2415	14.4073		4965.01	4839.37	4124.21	3700.84	4931.36	5794.67	4732.21	5569.46
C05D11.1	wormpep=CE03926 gene=WBGene00015481 status=Confirmed uniprot=P48053 insdc=CCD63190.1	24	12.1448	17.1874	12.3442	13.2698	9.86995	11.1935	12.196	11.7944		6292.75	8905.54	6396.1	6875.7	5114.06	5799.84	6319.31	6111.19
C06G4.2a	wormpep=CE37743 gene=WBGene00000542 locus=clp-1 status=Confirmed uniprot=P34308 insdc=CCD63432.1 product="Calpain clp-1"	24	13.8368	12.6223	11.7401	10.6419	13.0284	12.8145	11.7908	13.5251		3581.98	3267.57	3039.2	2754.9	3372.71	3317.33	3052.31	3501.29
C09D4.5	wormpep=CE08034 gene=WBGene00004431 locus=rpl-19 status=Confirmed uniprot=O02639 insdc=CCD63892.1 product="60S ribosomal protein L19"	24	10.1282	13.8169	12.391	18.5649	12.0414	9.72786	14.0185	9.3112		2982.16	4068.27	3648.4	5466.27	3545.49	2864.28	4127.62	2741.6
C10H11.9	wormpep=CE08098 gene=WBGene00002694 locus=let-502 status=Confirmed uniprot=P92199 insdc=CCD64221.1 product="Rho-associated protein kinase let-502"	24	12.1999	10.5665	16.0611	15.2371	10.9384	11.1214	13.2861	10.5896		3955.38	3425.82	5207.25	4940.09	3546.4	3605.72	4307.55	3433.32
C14B9.2	wormpep=CE30601 gene=WBGene00015752 status=Confirmed uniprot=P34329 insdc=CCD64436.1 product="Probable protein disulfide-isomerase A4"	24	15.3105	14.2531	13.0499	8.15841	13.5185	10.3161	13.7163	11.6772		7659.26	7130.3	6528.4	4081.35	6762.8	5160.75	6861.73	5841.69
C16A3.10	wormpep=CE04010 gene=WBGene00015814 locus=oatr-1 status=Confirmed uniprot=Q18040 insdc=CCD63230.1 product="Probable ornithine aminotransferase, mitochondrial"	24	10.4345	13.2037	9.54879	10.5171	12.6376	16.6556	10.6317	16.371		4621.23	5847.64	4228.96	4657.81	5596.94	7376.42	4708.54	7250.38
C17G10.8	wormpep=CE02490 gene=WBGene00000970 locus=dhs-6 status=Confirmed uniprot=Q09979 insdc=CCD64960.1	24	12.2722	11.6125	14.3259	12.9037	12.3728	13.4548	11.0719	11.9862		3908.22	3698.13	4562.25	4109.32	3940.26	4284.83	3525.98	3817.13
C25A11.4a	wormpep=CE27083 gene=WBGene00000100 locus=ajm-1 status=Confirmed uniprot=H2KYC4 insdc=CCD62269.1	24	14.3059	12.0002	15.8279	8.45979	13.6628	11.1833	13.2492	11.3109		4192.21	3516.57	4638.25	2479.07	4003.77	3277.18	3882.56	3314.55
C27A2.2a	wormpep=CE04102 gene=WBGene00004434 locus=rpl-22 status=Confirmed uniprot=P52819 insdc=CCD63067.1 product="60S ribosomal protein L22"	24	11.8923	16.0509	12.0061	18.6095	11.8163	7.66476	13.5457	8.41444		5405.32	7295.53	5457.08	8458.48	5370.8	3483.82	6156.83	3824.57
C36A4.5	wormpep=CE46883 gene=WBGene00007966 locus=maph-1.3 status=Confirmed uniprot=Q18494 insdc=CAA91271.2	24	11.2897	12.029	14.7609	13.2916	10.9155	11.8446	12.7883	13.0805		3775.52	4022.76	4936.35	4444.99	3650.37	3961.1	4276.68	4374.39
C37C3.6b	wormpep=CE17536 gene=WBGene00003242 locus=mig-6 status=Confirmed uniprot=O76840 insdc=CCD66946.1 product="Papilin"	24	12.2554	14.4817	13.3194	8.43241	11.9413	14.562	12.3528	12.6549		2966.33	3505.17	3223.85	2041	2890.3	3524.62	2989.9	3063.01
C37E2.1	wormpep=CE08620 gene=WBGene00007993 locus=idhb-1 status=Confirmed uniprot=Q93353 insdc=CAB02822.1 product="Probable isocitrate dehydrogenase [NAD] subunit beta, mitochondrial"	24	12.4176	16.2456	9.79381	10.0516	11.9724	13.5044	11.8484	14.1661		3905.75	5109.8	3080.49	3161.56	3765.74	4247.6	3726.74	4455.73
C43E11.1	wormpep=CE23592 gene=WBGene00016601 locus=acin-1 status=Confirmed uniprot=P91156 insdc=CCD65149.1	24	13.4991	9.71584	16.6091	14.3803	12.441	10.2136	12.9142	10.2268		3844.34	2766.92	4730.02	4095.29	3543.01	2908.69	3677.77	2912.44
C44E4.4	wormpep=CE08718 gene=WBGene00016653 status=Confirmed uniprot=O01806 insdc=CCD67305.1	24	12.8475	9.42962	13.0473	21.0708	10.6518	8.51161	15.2245	9.21692		4154.88	3049.55	4219.51	6814.3	3444.79	2752.66	4923.63	2980.76
C46F11.2a	wormpep=CE17558 gene=WBGene00008117 locus=gsr-1 status=Confirmed uniprot=Q93379 insdc=CAB03763.1 product="Glutathione reductase, mitochondrial"	24	12.6563	12.3465	12.8958	13.0167	11.6376	12.8733	11.9368	12.637		4303.98	4198.62	4385.41	4426.51	3957.53	4377.75	4059.28	4297.4
D2023.2a	wormpep=CE09072 gene=WBGene00004258 locus=pyc-1 status=Confirmed uniprot=O17732 insdc=CAB02872.1 product="Pyruvate carboxylase 1"	24	11.3202	17.8128	10.5042	12.3821	10.2609	14.2492	10.6296	12.8409		4004.74	6301.6	3716.05	4380.39	3630	5040.93	3760.43	4542.72
D2030.2a	wormpep=CE09079 gene=WBGene00008412 status=Confirmed uniprot=P90788 insdc=CAA98115.1	24	10.2608	15.3975	10.7405	10.3728	10.0588	16.1461	9.75093	17.2725		3913.38	5872.45	4096.32	3956.1	3836.35	6157.99	3718.92	6587.57
E04A4.7	wormpep=CE16968 gene=WBGene00017121 locus=cyc-2.1 status=Confirmed uniprot=P19974 insdc=CCD68708.1 product="Cytochrome c 2.1"	24	13.1452	13.6481	9.81185	11.3718	11.6532	12.7161	13.0412	14.6125		5990.79	6219.98	4471.65	5182.59	5310.83	5795.22	5943.39	6659.51
E04F6.3	wormpep=CE01215 gene=WBGene00017123 locus=maoc-1 status=Confirmed uniprot=Q19058 insdc=CCD65898.1	24	11.3887	12.4451	10.6399	9.7217	12.4072	15.42	11.7813	16.1961		3870.16	4229.15	3615.7	3303.67	4216.27	5240.1	4003.59	5503.82
F02E9.9a	wormpep=CE41216 gene=WBGene00008532 locus=dpt-1 status=Confirmed uniprot=Q9U3K7 insdc=CAB54212.3 product="Dipeptidyl peptidase 3"	24	12.5693	12.2497	13.2618	13.2075	11.3638	11.5218	12.2616	13.5645		4790.04	4668.24	5053.94	5033.25	4330.62	4390.86	4672.77	5169.31
F09F7.4a	wormpep=CE00689 gene=WBGene00017301 locus=hach-1 status=Confirmed uniprot=Q19278 insdc=CCD68384.1 product="3-hydroxyisobutyryl-CoA hydrolase, mitochondrial"	24	10.9671	14.3634	11.6561	20.3815	7.96224	11.1211	11.2147	12.3338		4253.53	5570.75	4520.75	7904.83	3088.1	4313.24	4349.54	4783.57
F10F2.2	wormpep=CE44312 gene=WBGene00008654 status=Confirmed uniprot=Q19311 insdc=CAA84656.2 product="Probable phosphoribosylformylglycinamidine synthase"	24	11.6287	15.4041	9.64014	9.39377	12.1883	15.1708	11.4141	15.16		5269.25	6979.97	4368.18	4256.54	5522.82	6874.27	5171.98	6869.38
F13D12.2a	wormpep=CE02181 gene=WBGene00002262 locus=ldh-1 status=Confirmed uniprot=Q27888 insdc=CAA88944.1 product="L-lactate dehydrogenase"	24	13.233	13.8988	11.9552	8.66452	12.8375	12.8214	13.7372	12.8524		4476.46	4701.67	4044.21	2931.04	4342.69	4337.23	4647.03	4347.7
F13G11.3	wormpep=CE40453 gene=WBGene00045038 locus=ule-2 status=Confirmed uniprot=Q067X2 insdc=CAL49433.1	24	10.6625	12.0013	9.77768	5.11882	16.7234	16.0198	13.5042	16.1923		4271.24	4807.56	3916.81	2050.53	6699.17	6417.3	5409.6	6486.44
F15C11.2a	wormpep=CE09413 gene=WBGene00008852 locus=ubql-1 status=Confirmed uniprot=G5EFF7 insdc=CAA95799.1	24	10.7838	11.0631	12.2257	12.0722	12.9183	12.7925	13.0073	15.1372		2472.45	2536.5	2803.04	2767.85	2961.84	2933	2982.25	3470.57
F15G9.4a	wormpep=CE18595 gene=WBGene00001863 locus=him-4 status=Confirmed uniprot=G5ED27 insdc=CAA87335.1	24	13.0653	12.5891	12.4379	8.99675	12.5046	16.1447	11.5551	12.7066		5691.41	5483.95	5418.08	3919.09	5447.16	7032.84	5033.53	5535.14
F20H11.3	wormpep=CE09512 gene=WBGene00003162 locus=mdh-2 status=Confirmed uniprot=O02640 insdc=CCD69776.1 product="Probable malate dehydrogenase, mitochondrial"	24	14.5165	14.4527	14.3551	9.44145	9.77721	13.0501	12.7696	11.6372		6780.95	6751.13	6705.56	4410.28	4567.12	6095.95	5964.94	5435.97
F21D5.1	wormpep=CE03244 gene=WBGene00009006 status=Confirmed uniprot=Q19680 insdc=CAA91032.1 product="Phosphoacetylglucosamine mutase"	24	12.4684	9.98266	16.851	16.8979	12.3124	10.6145	12.3457	8.52733		3843.42	3077.18	5194.37	5208.83	3795.33	3271.95	3805.58	2628.57
F29F11.6	wormpep=CE20735 gene=WBGene00001747 locus=gsp-1 status=Confirmed uniprot=Q27497 insdc=CAA98273.1 product="Serine\/threonine-protein phosphatase PP1-alpha"	24	12.3823	14.1281	12.4499	13.8476	12.719	10.1941	12.7996	11.4794		3581.16	4086.1	3600.74	4004.96	3678.56	2948.32	3701.86	3320.03
F32H2.5	wormpep=CE42777 gene=WBGene00009342 locus=fasn-1 status=Confirmed uniprot=P91871 insdc=CAB04244.2	24	12.5832	14.0105	11.8785	11.9175	11.1277	12.0405	12.3992	14.0428		4577.63	5096.86	4321.25	4335.43	4048.14	4380.19	4510.7	5108.61
F33D11.10	wormpep=CE09901 gene=WBGene00018007 status=Confirmed uniprot=O44781 insdc=CCD66444.1	24	13.3471	11.5681	13.12	14.4364	11.511	10.6747	12.1697	13.1731		4154.54	3600.81	4083.85	4493.61	3583.02	3322.71	3788.05	4100.37
F33H1.2	wormpep=CE01568 gene=WBGene00001686 locus=gpd-4 status=Confirmed uniprot=P17331 insdc=CAA88697.1 product="Glyceraldehyde-3-phosphate dehydrogenase 4"	24	11.1285	15.1775	13.9481	13.4167	11.0487	11.2867	14.053	9.94082		7073.23	9646.77	8865.37	8527.64	7022.54	7173.8	8932.09	6318.37
F35H10.4	wormpep=CE04504 gene=WBGene00006914 locus=vha-5 status=Confirmed uniprot=G5EEK9 insdc=CCD69637.1 product="V-type proton ATPase subunit a"	24	12.0784	13.7118	9.43587	10.0726	11.9633	14.8483	11.7324	16.1573		3981.12	4519.53	3110.13	3320.02	3943.2	4894.12	3867.07	5325.55
F39H11.5	wormpep=CE20761 gene=WBGene00003953 locus=pbs-7 status=Confirmed uniprot=P90868 insdc=CAB03081.1 product="Proteasome subunit beta"	24	12.4848	12.0414	14.0385	15.5631	10.7993	11.8061	11.8892	11.3776		3504.91	3380.43	3941.07	4369.1	3031.73	3314.36	3337.71	3194.07
F40F4.6a	wormpep=CE47861 gene=WBGene00018237 locus=irg-7 status=Partially_confirmed uniprot=A0A131MBU3 insdc=CCD70146.2 product="Protein irg-7"	24	12.059	14.9094	9.61506	8.10814	13.1522	13.9743	12.7176	15.4643		2761.24	3413.9	2201.62	1856.57	3011.54	3199.79	2912.04	3540.96
F42A6.7a	wormpep=CE17059 gene=WBGene00001999 locus=hrp-1 status=Confirmed uniprot=Q22037 insdc=CCD71134.1 product="Heterogeneous nuclear ribonucleoprotein A1"	24	12.235	9.86789	15.9231	12.9946	11.686	12.422	13.0308	11.8407		5123.6	4132.33	6668.04	5441.67	4893.68	5201.89	5456.83	4958.47
F54B3.3	wormpep=CE35878 gene=WBGene00010015 locus=atad-3 status=Confirmed uniprot=Q20748 insdc=CAA88471.2 product="ATPase family AAA domain-containing protein 3"	24	11.2915	14.5392	11.8202	14.7526	11.9762	12.0383	11.7905	11.7914		3859.7	4969.81	4040.42	5042.78	4093.73	4114.96	4030.25	4030.57
F54F2.1	wormpep=CE00194 gene=WBGene00003929 locus=pat-2 status=Confirmed uniprot=P34446 insdc=CCD71234.1 product="Integrin alpha pat-2"	24	13.0049	11.8685	12.0002	11.0261	13.5916	13.0262	12.2538	13.2287		4257.12	3885.11	3928.23	3609.36	4449.17	4264.08	4011.25	4330.36
F54H12.1a	wormpep=CE25005 gene=WBGene00000041 locus=aco-2 status=Confirmed uniprot=P34455 insdc=CCD63454.1 product="Probable aconitate hydratase, mitochondrial"	24	12.7815	13.8394	13.9324	12.6193	12.8835	10.7264	12.63	10.5876		5314.41	5754.28	5792.94	5246.95	5356.82	4459.91	5251.4	4402.19
F55C5.8	wormpep=CE20875 gene=WBGene00010097 locus=srpa-68 status=Confirmed uniprot=Q20822 insdc=CAB01573.1 product="Probable signal recognition particle subunit SRP68"	24	11.3031	17.174	11.9143	14.727	10.5268	10.0406	12.6625	11.6515		4459.93	6776.46	4701.09	5810.93	4153.63	3961.78	4996.31	4597.41
F55C7.7a	wormpep=CE19464 gene=WBGene00006805 locus=unc-73 status=Confirmed uniprot=O61528 insdc=CCD63876.1	24	13.2999	11.6999	13.9645	9.8734	13.3463	13.3298	12.5512	11.9351		4710.07	4143.44	4945.42	3496.6	4726.49	4720.66	4444.93	4226.74
F57B9.10a	wormpep=CE25011 gene=WBGene00004462 locus=rpn-6.1 status=Confirmed uniprot=Q20938 insdc=CCD70319.1 product="Probable 26S proteasome regulatory subunit rpn-6.1"	24	11.4022	12.0578	14.1903	16.7895	12.5286	11.1203	12.4266	9.48463		4727.79	4999.62	5883.87	6961.61	5194.87	4610.92	5152.58	3932.7
H13N06.6a	wormpep=CE31553 gene=WBGene00006541 locus=tbh-1 status=Confirmed uniprot=Q9XTQ6 insdc=CAB17071.2 product="Tyramine beta-hydroxylase"	24	8.00402	12.6722	9.37997	8.67088	15.6581	18.5542	10.9883	16.0723		2602	4119.57	3049.3	2818.79	5090.23	6031.74	3572.15	5224.9
H22K11.1	wormpep=CE47856 gene=WBGene00000216 locus=asp-3 status=Confirmed uniprot=P55956 insdc=CCD72415.2 product="Aspartic protease 3"	24	10.1043	12.8263	9.11206	6.9662	14.3444	17.5506	15.0919	14.0042		2500.12	3173.64	2254.61	1723.66	3549.25	4342.58	3734.21	3465.09
H26D21.2	wormpep=CE21000 gene=WBGene00003418 locus=msh-2 status=Confirmed uniprot=Q9TXR4 insdc=CCD68358.1	24	13.2	9.66417	14.371	15.555	11.8273	10.4728	13.8979	11.0119		5062.69	3706.56	5511.8	5965.9	4536.2	4016.68	5330.35	4223.45
JC8.8	wormpep=CE33800 gene=WBGene00010440 locus=ttr-51 status=Confirmed uniprot=O62289 insdc=CAB05225.2	24	7.03105	9.01673	6.50998	4.60152	25.0384	24.795	9.02276	13.9845		2166.67	2778.57	2006.1	1417.99	7715.77	7640.77	2780.43	4309.44
K02B2.5	wormpep=CE04691 gene=WBGene00004494 locus=rps-25 status=Confirmed uniprot=P52821 insdc=CCD61804.1 product="40S ribosomal protein S25"	24	11.3664	13.8222	12.3757	17.9127	11.4889	9.59441	13.8857	9.55408		4121.47	5011.95	4487.45	6495.16	4165.89	3478.95	5034.97	3464.33
K05C4.1	wormpep=CE19969 gene=WBGene00003951 locus=pbs-5 status=Confirmed uniprot=Q9XUV0 insdc=CAB04567.1 product="Proteasome subunit pbs-5"	24	11.237	10.5914	14.0071	14.9803	11.9897	11.8776	12.723	12.5938		3914.07	3689.2	4878.95	5217.92	4176.24	4137.21	4431.67	4386.66
K10B3.10a	wormpep=CE07373 gene=WBGene00004951 locus=spc-1 status=Confirmed uniprot=G4S034 insdc=CCD64602.1	24	14.4072	12.2365	13.9348	8.72209	13.0638	12.2361	12.0954	13.304		3257.28	2766.51	3150.47	1971.95	2953.55	2766.42	2734.62	3007.87
K10C2.4	wormpep=CE04750 gene=WBGene00019620 locus=fah-1 status=Confirmed uniprot=Q94272 insdc=CCD72626.1	24	12.6411	12.6194	10.9007	10.3429	11.8399	14.3817	12.5793	14.6949		4641.64	4633.68	4002.57	3797.78	4347.46	5280.77	4618.93	5395.77
K11C4.5b	wormpep=CE52133 gene=WBGene00006801 locus=unc-68 status=Partially_confirmed uniprot=B7WN66 insdc=CCD72906.4	24	13.8116	13.485	10.8027	9.73484	13.5716	12.1917	12.4427	13.9598		3854.75	3763.59	3014.96	2716.94	3787.77	3402.65	3472.69	3896.1
M03C11.5	wormpep=CE43540 gene=WBGene00010842 locus=ymel-1 status=Confirmed uniprot=P54813 insdc=CAA88955.2 product="ATP-dependent zinc metalloprotease YME1 homolog"	24	12.5977	13.9975	11.4834	12.4525	11.8026	12.0681	12.3154	13.2829		3856.53	4285.05	3515.41	3812.08	3613.12	3694.41	3770.13	4066.32
M117.2a	wormpep=CE06200 gene=WBGene00003920 locus=par-5 status=Confirmed uniprot=P41932 insdc=CAA98138.1 product="14-3-3-like protein 1"	24	11.4269	9.99623	13.4601	16.1588	12.225	13.3567	13.1794	10.1969		2883.89	2522.82	3397.03	4078.12	3085.32	3370.92	3326.19	2573.47
M57.2a	wormpep=CE19541 gene=WBGene00019778 status=Confirmed uniprot=Q9TYY0 insdc=CCD61351.1	24	12.6266	12.7501	12.4045	10.6384	12.9454	14.6136	10.4124	13.6091		4272.26	4314.03	4197.1	3599.52	4380.11	4944.55	3523.07	4604.67
R11A5.4a	wormpep=CE12728 gene=WBGene00011232 locus=pck-2 status=Confirmed uniprot=O02286 insdc=CAB05600.1	24	10.7117	22.8952	11.0471	10.4591	10.278	12.5393	9.60508	12.4645		4549.98	9725.12	4692.44	4442.69	4365.77	5326.26	4079.92	5294.5
R11H6.1	wormpep=CE12770 gene=WBGene00003982 locus=pes-9 status=Confirmed uniprot=O18000 insdc=CAB07646.1	24	11.0737	13.6921	10.7134	12.9322	11.3776	15.518	11.4525	13.2405		4310.76	5330.06	4170.51	5034.24	4429.06	6040.85	4458.2	5154.24
T05G5.10a	wormpep=CE37787 gene=WBGene00002064 locus=iff-1 status=Confirmed uniprot=P34563 insdc=CAA81597.2 product="Eukaryotic translation initiation factor 5A-1"	24	8.87506	11.5782	12.0496	25.1103	10.8947	10.9206	11.8076	8.76397		3425.83	4469.25	4651.21	9692.72	4205.41	4215.43	4557.81	3382.95
T05H10.6a	wormpep=CE01643 gene=WBGene00011510 locus=pdha-1 status=Confirmed uniprot=P52899 insdc=CAA87793.1 product="Probable pyruvate dehydrogenase E1 component subunit alpha, mitochondrial"	24	13.5942	16.9185	11.9088	10.2557	11.1651	11.8346	12.037	12.2861		5688.89	7080.01	4983.56	4291.76	4672.34	4952.52	5037.22	5141.47
T06E4.1	wormpep=CE06368 gene=WBGene00001830 locus=hcp-2 status=Confirmed uniprot=Q22257 insdc=CAA94789.1	24	12.6202	8.77643	15.2068	18.8971	11.8696	9.31683	13.9445	9.36844		4680.84	3255.17	5640.21	7008.94	4402.41	3455.61	5172.02	3474.75
T07A9.9	wormpep=CE17218 gene=WBGene00020297 locus=nog-1 status=Confirmed uniprot=O44411 insdc=CCD73980.1 product="Nucleolar GTP-binding protein 1"	24	11.5811	8.67765	12.9741	26.0293	11.4687	8.50761	12.4623	8.29927		4869.73	3648.85	5455.46	10945	4822.44	3577.35	5240.26	3489.75
T07D4.3	wormpep=CE39177 gene=WBGene00004355 locus=rha-1 status=Confirmed uniprot=Q22307 insdc=CAA90409.2 product="ATP-dependent RNA helicase A"	24	13.2947	10.7084	13.1548	12.0047	12.3566	11.8341	13.7527	12.894		3492.49	2813.09	3455.75	3153.61	3246.06	3108.8	3612.82	3387.23
T07D4.4a	wormpep=CE18219 gene=WBGene00011580 locus=ddx-19 status=Confirmed uniprot=Q22308 insdc=CAA90408.1 product="ATP-dependent helicase (DEAD box)"	24	11.8476	9.68074	13.8755	19.2303	10.9508	10.6417	13.062	10.7114		3714.84	3035.42	4350.71	6029.71	3433.64	3336.73	4095.64	3358.58
T08A11.2	wormpep=CE03641 gene=WBGene00011605 locus=sftb-1 status=Confirmed uniprot=G5EEQ8 insdc=CAA90777.1	24	13.3382	11.1527	15.0897	12.8002	11.383	11.3819	12.5362	12.3181		3736.67	3124.41	4227.34	3585.97	3188.91	3188.63	3512	3450.89
T11G6.1a	wormpep=CE47289 gene=WBGene00002001 locus=hars-1 status=Confirmed uniprot=P34183 insdc=CAA93416.2 product="Histidine--tRNA ligase"	24	12.883	11.4054	12.4591	14.8655	12.153	11.551	12.8685	11.8146		4425.42	3917.85	4279.81	5106.44	4174.67	3967.86	4420.44	4058.42
T14F9.1	wormpep=CE07497 gene=WBGene00020507 locus=vha-15 status=Confirmed uniprot=Q22494 insdc=CCD68940.1 product="Probable V-type proton ATPase subunit H 2"	24	12.5903	12.2587	11.2362	10.595	12.5471	13.7907	11.7587	15.2233		5220.99	5083.49	4659.45	4393.58	5203.08	5718.78	4876.13	6312.87
T14G11.3	wormpep=CE33696 gene=WBGene00020511 locus=immt-1 status=Confirmed uniprot=Q22505 insdc=CCD63791.1 product="MICOS complex subunit MIC60-1"	24	13.7132	15.7384	11.0483	9.4245	11.0677	13.929	10.8484	14.2306		5559.3	6380.34	4478.96	3820.68	4486.84	5646.78	4397.92	5769.08
T22D1.4	wormpep=CE33704 gene=WBGene00020683 locus=ribo-1 status=Confirmed uniprot=Q9GZH4 insdc=CCD62020.1 product="Dolichyl-diphosphooligosaccharide--protein glycosyltransferase subunit 1"	24	13.8964	11.1569	13.3771	12.8983	11.795	11.2225	13.1959	12.4579		6310.41	5066.4	6074.56	5857.16	5356.13	5096.16	5992.29	5657.19
T23F11.1	wormpep=CE24009 gene=WBGene00011953 locus=ppm-2 status=Confirmed uniprot=P49596 insdc=CAA86456.2 product="Probable protein phosphatase 2C T23F11.1"	24	12.1923	12.2368	12.5392	11.6285	12.8957	13.4089	12.984	12.1145		3672.36	3685.77	3776.86	3502.55	3884.22	4038.81	3910.83	3648.93
T25G3.4	wormpep=CE14180 gene=WBGene00012031 status=Confirmed uniprot=P90795 insdc=CAA96690.1 product="Probable glycerol-3-phosphate dehydrogenase, mitochondrial"	24	8.5779	31.2381	7.81087	9.36016	13.3476	8.96768	9.91837	10.7793		3717.11	13536.6	3384.73	4056.09	5784.01	3886.02	4297.99	4671.06
W06H8.8a	wormpep=CE52437 gene=WBGene00006436 locus=ttn-1 status=Partially_confirmed uniprot=G4SLH0 insdc=CCD72168.2 product="Titin homolog"	24	14.7037	13.5336	15.4407	10.5189	10.3415	11.317	13.2695	10.8751		8138.59	7490.93	8546.52	5822.26	5724.11	6264.05	7344.72	6019.44
W09H1.6a	wormpep=CE16576 gene=WBGene00002264 locus=lec-1 status=Confirmed uniprot=P36573 insdc=CAB04959.1 product="32 kDa beta-galactoside-binding lectin"	24	13.6036	11.7667	11.6753	10.4114	13.2108	14.3246	12.6868	12.3207		3715.53	3213.83	3188.88	2843.66	3608.26	3912.45	3465.15	3365.15
Y105C5B.28a	wormpep=CE24078 gene=WBGene00001604 locus=gln-3 status=Confirmed uniprot=Q9U307 insdc=CAB60321.1 product="Glutamine synthetase"	24	9.26622	24.4389	8.50986	11.7404	10.0276	11.8336	10.5857	13.5977		3412.29	8999.63	3133.76	4323.4	3692.68	4357.73	3898.18	5007.37
Y24D9A.8a	wormpep=CE28974 gene=WBGene00021286 locus=tald-1 status=Confirmed uniprot=Q966C7 insdc=CCD71903.1 product="Transaldolase"	24	13.4825	12.7022	13.1981	14.4618	11.1302	10.8835	12.5297	11.6118		4261.84	4015.19	4171.93	4571.4	3518.27	3440.29	3960.66	3670.5
Y25C1A.5	wormpep=CE21472 gene=WBGene00021292 locus=copb-1 status=Confirmed uniprot=Q9TYL9 insdc=CCD61981.1 product="Coatomer subunit beta"	24	12.4207	13.0782	12.8061	12.4471	13.0463	11.7185	12.3431	12.14		3030.26	3190.66	3124.29	3036.69	3182.88	2858.94	3011.31	2961.78
Y43F4B.5a	wormpep=CE16630 gene=WBGene00012803 status=Confirmed uniprot=O45934 insdc=CAA16334.1	24	12.7016	15.7579	10.1298	9.71064	11.7897	13.1702	11.5128	15.2274		3261.26	4045.97	2600.91	2493.29	3027.11	3381.56	2956.01	3909.77
Y48B6A.12	wormpep=CE22127 gene=WBGene00012983 locus=men-1 status=Confirmed uniprot=Q9U296 insdc=CAB54452.1 product="Malic enzyme"	24	11.3095	13.9317	10.6538	11.1465	12.6044	14.8258	11.2279	14.3005		4107.7	5060.08	3869.51	4048.49	4577.98	5384.82	4078.03	5194.02
Y48G8AL.5a	wormpep=CE47957 gene=WBGene00021686 status=Confirmed uniprot=Q9BL15 insdc=CCD73460.2	24	14.3041	10.3297	14.6012	16.7807	11.5068	9.29658	13.4816	9.69936		4509.92	3256.85	4603.57	5290.75	3627.96	2931.1	4250.59	3058.09
Y49A3A.5	wormpep=CE22213 gene=WBGene00000877 locus=cyn-1 status=Confirmed uniprot=P52009 insdc=CAA22075.1 product="Peptidyl-prolyl cis-trans isomerase 1"	24	12.0178	19.2211	12.1081	12.4095	11.0126	10.5748	11.6361	11.0199		4032.25	6449.13	4062.55	4163.68	3694.98	3548.1	3904.16	3697.42
Y53G8AL.2	wormpep=CE26163 gene=WBGene00021800 status=Confirmed uniprot=Q9N3H3 insdc=CCD72292.1	24	16.9389	11.0375	16.5761	12.1143	9.38586	8.96743	14.5131	10.4669		5020.73	3271.53	4913.19	3590.69	2781.99	2657.97	4301.7	3102.42
Y55F3AM.15	wormpep=CE25482 gene=WBGene00000816 locus=csn-4 status=Confirmed uniprot=Q9N359 insdc=CCD74073.1 product="COP9 signalosome complex subunit 4"	24	11.9141	10.9386	12.7615	14.2567	12.3201	13.1575	12.2165	12.4351		4741.85	4353.61	5079.11	5674.22	4903.42	5236.71	4862.21	4949.2
Y62H9A.5	wormpep=CE31124 gene=WBGene00013393 status=Confirmed uniprot=Q9XWS6 insdc=CAA21569.2	24	8.9424	11.1192	11.0302	6.5815	19.1925	19.224	12.6719	11.2382		2609.16	3244.3	3218.34	1920.31	5599.89	5609.08	3697.34	3279.01
Y65B4BR.5b	wormpep=CE33239 gene=WBGene00022042 locus=icd-2 status=Confirmed uniprot=Q86S66 insdc=CCD71934.1 product="Nascent polypeptide-associated complex subunit alpha"	24	11.0241	14.1441	13.312	18.6386	11.5333	9.20364	13.2484	8.89595		4778.91	6131.43	5770.69	8079.75	4999.65	3989.75	5743.12	3856.36
Y66A7A.6	wormpep=CE15691 gene=WBGene00001633 locus=gly-8 status=Confirmed uniprot=O45293 insdc=CAC35860.1 product="Probable N-acetylgalactosaminyltransferase 8"	24	14.6463	16.5639	6.67328	7.29296	13.3865	10.9843	12.4184	18.0343		4635.4	5242.28	2112.02	2308.14	4236.69	3476.42	3930.3	5707.68
Y76A2B.3	wormpep=CE19275 gene=WBGene00013575 locus=acs-5 status=Confirmed uniprot=Q9XWD1 insdc=CAA21744.1 product="long-chain-fatty-acid-CoA ligase"	24	11.832	14.9283	10.3721	14.8703	10.3483	11.0787	11.3883	15.182		3911.55	4935.15	3428.92	4915.97	3421.05	3662.52	3764.85	5019.01
ZC155.1	wormpep=CE01431 gene=WBGene00003588 locus=nex-1 status=Confirmed uniprot=G5EEA8 insdc=CCD66672.1 product="Annexin"	24	11.697	11.7412	10.5865	8.07982	15.3251	17.0826	11.7608	13.7269		4554.66	4571.85	4122.21	3146.16	5967.37	6651.73	4579.5	5345.04
ZC373.1a	wormpep=CE31670 gene=WBGene00013866 locus=cbs-1 status=Confirmed uniprot=G5EFH8 insdc=CAA88980.3	24	9.74651	9.80775	10.124	8.3496	19.9309	19.2953	10.4197	12.3262		3797.47	3821.33	3944.53	3253.2	7765.55	7517.89	4059.77	4802.58
ZK1058.2	wormpep=CE01102 gene=WBGene00003930 locus=pat-3 status=Confirmed uniprot=Q27874 insdc=CAA84677.1 product="Integrin beta pat-3"	24	12.9346	14.726	13.1079	11.376	13.0268	11.3635	11.6125	11.8527		3760.62	4281.44	3811.01	3307.48	3787.42	3303.82	3376.23	3446.08
ZK270.2a	wormpep=CE34142 gene=WBGene00001488 locus=frm-1 status=Partially_confirmed uniprot=G5EEP9 insdc=CAB05003.2	24	13.8836	11.4205	14.1447	11.3195	13.6261	11.9131	12.1906	11.5021		5741.34	4722.78	5849.34	4681	5634.86	4926.49	5041.23	4756.51
ZK370.8	wormpep=CE45970 gene=WBGene00022722 locus=tomm-70 status=Confirmed uniprot=Q02335 insdc=CCD61727.1 product="TPR repeat-containing protein ZK370.8"	24	10.9338	13.0278	10.7779	12.6298	12.1951	14.8678	11.1515	14.4162		3278.41	3906.3	3231.69	3786.97	3656.62	4458.02	3343.7	4322.61
ZK520.4b	wormpep=CE32775 gene=WBGene00000837 locus=cul-2 status=Confirmed uniprot=Q17390 insdc=CAB07302.3 product="Cullin-2"	24	11.8602	10.2746	14.319	15.7613	12.1813	11.3883	12.229	11.9862		3995.95	3461.74	4824.38	5310.32	4104.12	3836.97	4120.2	4038.41
ZK54.2a	wormpep=CE07617 gene=WBGene00006602 locus=tps-1 status=Confirmed uniprot=Q7YZT6 insdc=CCD66907.1 product="Alpha,alpha-trehalose-phosphate synthase [UDP-forming] 1"	24	12.1287	12.8008	9.394	7.66977	13.4573	16.7948	10.8373	16.9173		3425.04	3614.83	2652.79	2165.88	3800.23	4742.72	3060.37	4777.3
ZK945.3	wormpep=CE01734 gene=WBGene00014165 locus=puf-12 status=Confirmed uniprot=Q09622 insdc=CAA88437.1 product="Pumilio domain-containing protein 12"	24	12.2704	9.39663	12.2728	22.964	11.4483	8.18714	14.1741	9.28658		5635.54	4315.66	5636.64	10546.8	5257.95	3760.17	6509.83	4265.12
ZK994.3	wormpep=CE40298 gene=WBGene00004256 locus=pxn-1 status=Confirmed uniprot=Q1ENI8 insdc=CCD71290.1 product="Peroxidasin homolog"	24	13.4188	13.1662	11.0175	10.6265	11.7309	12.3143	14.0049	13.7208		2814.27	2761.31	2310.65	2228.65	2460.28	2582.64	2937.2	2877.62
C04F12.4	wormpep=CE19677 gene=WBGene00004426 locus=rpl-14 status=Confirmed uniprot=Q9XVE9 insdc=CAB03835.1	23	12.7697	10.7332	13.3945	19.8577	10.7743	9.52813	12.7855	10.1569		4965.41	4173.52	5208.36	7721.52	4189.51	3704.94	4971.56	3949.44
C05C10.3	wormpep=CE01467 gene=WBGene00007330 status=Confirmed uniprot=Q09450 insdc=CAA88202.1 product="Probable succinyl-CoA:3-ketoacid coenzyme A transferase, mitochondrial"	23	10.9667	16.6874	8.35473	15.1553	12.0079	15.1438	9.62698	12.0572		5108.22	7772.92	3891.59	7059.29	5593.21	7053.89	4484.2	5616.2
C06G3.2	wormpep=CE07978 gene=WBGene00002228 locus=klp-18 status=Confirmed uniprot=G5EBX0 insdc=CCD83549.1 product="Kinesin-like protein"	23	12.165	9.2646	13.7497	18.0461	12.3867	10.5252	13.9795	9.88323		3178.01	2420.3	3592	4714.39	3235.92	2749.63	3652.02	2581.91
C07D8.6	wormpep=CE06776 gene=WBGene00015565 status=Confirmed uniprot=P91020 insdc=CCD63508.1	23	11.4896	12.326	11.8874	13.0236	10.9833	13.2504	14.0805	12.9592		3461.9	3713.93	3581.77	3924.11	3309.36	3992.47	4242.57	3904.73
C12C8.1	wormpep=CE08110 gene=WBGene00002026 locus=hsp-70 status=Confirmed uniprot=O45246 insdc=CAB03871.1	23	11.4758	9.38251	9.50748	11.4111	15.7743	16.0849	11.8631	14.5008		2432.88	1989.09	2015.59	2419.15	3344.14	3410	2514.99	3074.16
C26C6.1a	wormpep=CE30254 gene=WBGene00007042 locus=pbrm-1 status=Confirmed uniprot=G5EEY5 insdc=CAA96600.2	23	13.5062	10.1462	23.5104	12.5687	11.2886	8.70136	11.9727	8.30581		5030.05	3778.7	8755.85	4680.89	4204.16	3240.61	4458.94	3093.29
C26D10.1	wormpep=CE03024 gene=WBGene00004304 locus=ran-3 status=Confirmed uniprot=Q18211 insdc=CAA91119.1 product="Regulator of chromosome condensation"	23	12.8363	12.6768	12.7556	15.6984	12.1932	10.7359	12.6168	10.487		4488.78	4433.02	4460.56	5489.66	4263.91	3754.29	4412.04	3667.26
C42C1.11a	wormpep=CE24840 gene=WBGene00016589 locus=ltah-1.1 status=Confirmed uniprot=G5EFT4 insdc=CAM36352.1 product="Aminopeptidase-1"	23	11.4359	12.2835	13.3168	14.156	12.3186	12.3517	12.5648	11.5726		4465.62	4796.59	5200.11	5527.81	4810.33	4823.25	4906.44	4519.02
C47E12.8	wormpep=CE05452 gene=WBGene00000964 locus=dhp-2 status=Confirmed uniprot=Q18677 insdc=CAA93104.1 product="Dihydropyrimidinase 2"	23	12.8557	15.0941	8.91961	8.24101	13.6036	14.0082	12.0591	15.2187		3726.67	4375.55	2585.67	2388.95	3943.49	4060.77	3495.76	4411.69
C50F2.6a	wormpep=CE08912 gene=WBGene00001430 locus=fkb-5 status=Confirmed uniprot=P91180 insdc=CCD67773.1 product="Peptidylprolyl isomerase"	23	13.5411	12.4239	9.23921	17.4843	12.5276	9.87852	12.5161	12.3894		5121.46	4698.9	3494.41	6612.81	4738.11	3736.21	4733.77	4685.84
C50F7.4	wormpep=CE04242 gene=WBGene00016844 locus=sucg-1 status=Confirmed uniprot=P53589 insdc=CCD67452.1 product="Succinate--CoA ligase [GDP-forming] subunit beta, mitochondrial"	23	11.8008	12.2657	12.0845	15.9576	10.9923	12.6897	12.0383	12.1711		3441.36	3576.93	3524.07	4653.55	3205.58	3700.58	3510.61	3549.32
C54D10.1	wormpep=CE05497 gene=WBGene00008296 locus=cdr-2 status=Confirmed uniprot=G5ECX9 insdc=CAA99803.1 product="glutathione S-transferase"	23	5.65147	15.5753	4.45797	6.49346	8.51213	28.0815	5.62039	25.6077		1327.34	3658.14	1047.03	1525.1	1999.22	6595.42	1320.04	6014.41
CD4.6	wormpep=CE16954 gene=WBGene00003927 locus=pas-6 status=Confirmed uniprot=O44156 insdc=CCD65121.1 product="Proteasome subunit alpha type-1"	23	10.9299	11.7351	12.9047	15.0494	12.4009	12.7871	12.7034	11.4895		4030.45	4327.37	4758.68	5549.57	4572.92	4715.33	4684.44	4236.82
D2005.5	wormpep=CE36120 gene=WBGene00008400 locus=drh-3 status=Confirmed uniprot=Q93413 insdc=CAB02082.3	23	12.59	10.3851	12.9751	17.4736	11.5865	11.3786	12.9747	10.6364		3626.45	2991.33	3737.36	5033.12	3337.4	3277.49	3737.26	3063.72
D2013.5	wormpep=CE42493 gene=WBGene00001134 locus=eat-3 status=Confirmed uniprot=Q18965 insdc=CAA87771.3	23	10.7765	11.2974	12.2658	12.7121	13.3025	14.9831	11.3781	13.2845		2984.89	3129.16	3397.4	3520.99	3684.54	4150.02	3151.52	3679.54
D2024.6	wormpep=CE04295 gene=WBGene00000292 locus=cap-1 status=Confirmed uniprot=P34685 insdc=CCD63359.1 product="F-actin-capping protein subunit alpha"	23	12.4511	11.8046	12.9751	11.692	13.3247	12.9819	12.3186	12.452		3732.04	3538.25	3889.08	3504.5	3993.88	3891.14	3692.32	3732.3
F09B12.3	wormpep=CE31469 gene=WBGene00008607 status=Partially_confirmed uniprot=O62146 insdc=CAB05478.2 product="Putative phospholipase B-like 2"	23	13.5615	12.7858	8.83331	8.32778	13.2101	12.9211	13.7956	16.5648		3836.93	3617.46	2499.19	2356.16	3737.5	3655.72	3903.14	4686.63
F09G2.9	wormpep=CE09304 gene=WBGene00017317 locus=attf-2 status=Confirmed uniprot=O17406 insdc=CCD64429.1	23	14.4362	9.73605	19.5496	13.7903	10.9674	8.89093	13.1949	9.43452		7418.32	5003.05	10045.9	7086.39	5635.82	4568.77	6780.47	4848.11
F10B5.1	wormpep=CE01543 gene=WBGene00004421 locus=rpl-10 status=Confirmed uniprot=Q09533 insdc=CAA88308.1 product="60S ribosomal protein L10"	23	11.0601	19.3964	11.8579	20.2751	11.7132	6.78804	11.7869	7.12237		5795.11	10163.1	6213.12	10623.4	6137.33	3556.7	6175.91	3731.87
F15D3.1a	wormpep=CE27129 gene=WBGene00001131 locus=dys-1 status=Confirmed uniprot=Q9TW65 insdc=CAB61012.2 product="Dystrophin-1"	23	14.4848	12.3179	14.7486	10.7777	12.4508	10.8702	12.2799	12.0701		5304.32	4510.8	5400.93	3946.77	4559.45	3980.64	4496.89	4420.06
F17A9.4	wormpep=CE09448 gene=WBGene00017536 status=Confirmed uniprot=O16214 insdc=CCD69357.1	23	9.96936	17.261	10.174	13.7218	8.59887	15.4985	9.21591	15.5606		2377.3	4116.08	2426.09	3272.11	2050.49	3695.79	2197.63	3710.59
F18C5.3	wormpep=CE51473 gene=WBGene00007050 locus=utp-20 status=Confirmed uniprot=Q19545 insdc=CCD68194.2	23	12.0048	9.92908	11.2986	21.6675	11.297	9.47225	12.8435	11.4874		3989.4	3299.62	3754.72	7200.51	3754.2	3147.8	4268.12	3817.46
F20D6.4d	wormpep=CE41893 gene=WBGene00005648 locus=srp-7 status=Confirmed uniprot=A9Z1L1 insdc=CCD68330.1	23	12.0682	11.1536	11.8041	10.217	13.9263	16.0444	11.1284	13.658		4984.15	4606.4	4875.08	4219.61	5751.55	6626.32	4596.03	5640.74
F21H12.6	wormpep=CE01917 gene=WBGene00017686 locus=tpp-2 status=Confirmed uniprot=Q09541 insdc=CCD66120.1 product="Tripeptidyl-peptidase 2"	23	12.7193	11.5429	14.1225	14.8987	11.9489	11.4717	11.9472	11.3488		4676.4	4243.89	5192.3	5477.68	4393.14	4217.7	4392.51	4172.5
F22B3.4	wormpep=CE03255 gene=WBGene00009035 locus=gfat-2 status=Confirmed uniprot=Q19699 insdc=CAA92735.1	23	11.3682	8.85007	13.5614	22.9572	11.731	9.75505	12.5379	9.23909		2773.88	2159.44	3309.02	5601.63	2862.41	2380.26	3059.29	2254.37
F31D5.3a	wormpep=CE19827 gene=WBGene00006495 locus=cpna-1 status=Confirmed uniprot=H2KYS8 insdc=CCD64642.1 product="Copine family protein 1"	23	12.8645	12.9274	11.5302	11.6478	13.7526	12.0376	12.0253	13.2146		3835.45	3854.19	3437.62	3472.68	4100.22	3588.91	3585.22	3939.83
F37B4.2	wormpep=CE27378 gene=WBGene00002055 locus=ifc-1 status=Confirmed uniprot=O45168 insdc=CCD66314.1 product="Intermediate filament protein ifc-1"	23	21.1272	13.5518	9.22087	8.47994	10.5669	8.95129	13.4114	14.6906		4904.17	3145.72	2140.4	1968.41	2452.85	2077.83	3113.14	3410.06
F39B2.10	wormpep=CE16015 gene=WBGene00001030 locus=dnj-12 status=Confirmed uniprot=O45502 insdc=CAB07390.1	23	11.0503	10.5476	14.6495	17.4337	11.559	11.2316	12.8952	10.6331		3022.7	2885.17	4007.21	4768.81	3161.84	3072.28	3527.35	2908.57
F42G8.12	wormpep=CE17071 gene=WBGene00002162 locus=isp-1 status=Confirmed uniprot=O44512 insdc=CCD61411.1 product="Cytochrome b-c1 complex subunit Rieske, mitochondrial"	23	13.3984	12.3408	13.9934	12.4645	11.8637	11.6931	12.7656	11.4804		5186.74	4777.32	5417.07	4825.22	4592.62	4526.59	4941.76	4444.24
F45E4.2	wormpep=CE10494 gene=WBGene00004046 locus=plp-1 status=Confirmed uniprot=Q94230 insdc=CCD63777.1	23	11.7949	12.262	11.9942	14.0808	12.5635	13.0188	12.4712	11.8147		3879.37	4033	3944.93	4631.21	4132.17	4281.93	4101.83	3885.89
F46H5.7a	wormpep=CE04593 gene=WBGene00018522 status=Confirmed uniprot=H2L048 insdc=CCD71359.1	23	13.3026	11.9538	12.8452	10.9222	12.4104	12.0838	13.1531	13.329		3448.43	3098.79	3329.86	2831.37	3217.16	3132.49	3409.68	3455.29
F49C12.8	wormpep=CE03368 gene=WBGene00004463 locus=rpn-7 status=Confirmed uniprot=Q20585 insdc=CAA92512.1 product="26S proteasome non-ATPase regulatory subunit 6"	23	13.4377	10.3237	15.6802	14.0118	11.5655	10.6632	12.2411	12.0767		5067.85	3893.42	5913.55	5284.36	4361.76	4021.49	4616.57	4554.54
F49E2.2a	wormpep=CE31527 gene=WBGene00009886 status=Confirmed uniprot=Q20621 insdc=CAA86421.3	23	14.0744	11.8456	13.797	8.30029	11.6753	13.6756	13.9101	12.7217		5586.48	4701.8	5476.34	3294.59	4634.23	5428.18	5521.25	5049.56
F52D1.1	wormpep=CE38522 gene=WBGene00018682 locus=aagr-4 status=Confirmed uniprot=O17352 insdc=CCD70824.1	23	17.873	12.8502	10.104	8.31664	12.9172	9.39565	14.9982	13.545		7008.3	5038.77	3961.96	3261.09	5065.05	3684.18	5881.03	5311.22
F54D5.12	wormpep=CE26814 gene=WBGene00010055 status=Confirmed uniprot=G5EE46 insdc=CAA91337.3	23	10.981	13.3499	11.0461	13.0654	9.51828	15.6122	11.9185	14.5086		3339.99	4060.54	3359.8	3973.99	2895.09	4748.63	3625.14	4412.97
F54E7.2	wormpep=CE26896 gene=WBGene00004481 locus=rps-12 status=Confirmed uniprot=P49196 insdc=CCD61763.1 product="40S ribosomal protein S12"	23	10.0086	15.0093	12.8496	21.5508	11.8227	7.98886	12.7263	8.04386		4051.57	6075.92	5201.63	8723.99	4785.95	3233.97	5151.71	3256.23
F54F3.1a	wormpep=CE18731 gene=WBGene00003738 locus=nid-1 status=Confirmed uniprot=Q93791 insdc=CAB01972.1	23	13.9919	11.6791	13.7773	9.2703	12.2743	12.6931	13.3539	12.9601		4071.97	3398.88	4009.52	2697.87	3572.1	3693.99	3886.3	3771.69
F55H2.2	wormpep=CE00209 gene=WBGene00010130 locus=vha-14 status=Confirmed uniprot=P34462 insdc=CAA81600.1 product="V-type proton ATPase subunit D"	23	11.4675	14.6401	10.7949	11.5533	13.2697	12.8515	13.2471	12.1758		2673.26	3412.86	2516.48	2693.28	3093.39	2995.91	3088.12	2838.38
F58G11.1a	wormpep=CE11400 gene=WBGene00010279 locus=letm-1 status=Confirmed uniprot=Q9XVM0 insdc=CAB03150.1	23	11.0914	14.9101	10.8121	10.362	13.5052	14.8727	10.6603	13.7862		4320.02	5807.37	4211.25	4035.91	5260.19	5792.79	4152.1	5369.64
F58G11.2a	wormpep=CE44827 gene=WBGene00010280 locus=rde-12 status=Partially_confirmed uniprot=P90897 insdc=CAB03153.4 product="DEAD-box ATP-dependent RNA helicase rde-12"	23	13.2373	13.1192	12.895	12.1826	10.6149	11.7598	13.1081	13.083		4430.54	4391.02	4316	4077.56	3552.84	3936.03	4387.32	4378.9
K02F3.2a	wormpep=CE48021 gene=WBGene00019326 status=Confirmed uniprot=Q21153 insdc=CCD61871.2 product="Probable calcium-binding mitochondrial carrier K02F3.2"	23	11.5943	12.5598	11.3187	10.8797	13.6649	14.2491	11.4953	14.2383		4276.66	4632.79	4175	4013.08	5040.44	5255.92	4240.15	5251.95
K04C2.2	wormpep=CE00722 gene=WBGene00019380 status=Confirmed uniprot=Q21210 insdc=CCD72615.1	23	11.4813	12.6488	11.3892	21.9114	10.6446	8.64889	13.4217	9.85416		4400.22	4847.64	4364.92	8397.54	4079.53	3314.69	5143.86	3776.61
K06A5.6	wormpep=CE11776 gene=WBGene00019433 locus=acdh-3 status=Confirmed uniprot=O44549 insdc=CCD68115.1 product="Probable acyl-CoA dehydrogenase"	23	13.1416	13.1626	11.2487	10.0555	12.0441	13.8266	12.225	14.2959		5242.08	5250.47	4487.01	4011.05	4804.3	5515.31	4876.43	5702.51
K11D9.2a	wormpep=CE18884 gene=WBGene00004736 locus=sca-1 status=Confirmed uniprot=G5EEK8 insdc=CAB07262.1 product="Calcium-transporting ATPase"	23	13.9249	14.0496	11.5933	11.0193	12.0678	10.8584	14.5082	11.9785		4762.53	4805.19	3965.09	3768.77	4127.38	3713.74	4962.01	4096.81
M110.4a	wormpep=CE02277 gene=WBGene00002066 locus=ifg-1 status=Confirmed uniprot=Q21531 insdc=CAA90261.1	23	11.7519	14.7782	13.7656	14.4345	11.0587	10.4152	12.6882	11.1076		4139.97	5206.1	4849.36	5085.02	3895.79	3669.08	4469.83	3912.99
R05C11.3	wormpep=CE28747 gene=WBGene00019875 locus=mca-2 status=Confirmed uniprot=Q9TYP9 insdc=CCD65358.1 product="Calcium-transporting ATPase"	23	13.6549	14.2912	11.0714	10.8491	12.1775	11.5754	12.322	14.0585		3966.94	4151.79	3216.38	3151.81	3537.73	3362.79	3579.69	4084.17
R06F6.9	wormpep=CE01625 gene=WBGene00001153 locus=ech-4 status=Confirmed uniprot=Q09603 insdc=CAA86779.1	23	10.9638	17.1262	13.2531	10.6384	13.6323	13.1311	10.6643	10.5909		3896.97	6087.34	4710.68	3781.33	4845.47	4667.34	3790.51	3764.42
R07G3.3a	wormpep=CE37543 gene=WBGene00019940 locus=npp-21 status=Confirmed uniprot=Q5WRT8 insdc=CCD70513.1	23	11.6675	10.8902	17.8462	15.5605	10.8653	11.0583	11.9408	10.1712		3076.04	2871.11	4705	4102.41	2864.54	2915.42	3148.1	2681.55
R12C12.1a	wormpep=CE02846 gene=WBGene00020022 locus=gldc-1 status=Confirmed uniprot=Q21962 insdc=CCD72318.1 product="Glycine cleavage system P protein"	23	9.13433	19.165	9.99583	15.283	11.3826	13.0597	10.3276	11.6518		3044.47	6387.7	3331.61	5093.82	3793.83	4352.79	3442.19	3883.54
T02G5.7	wormpep=CE04859 gene=WBGene00020166 status=Confirmed uniprot=Q22101 insdc=CCD69178.1	23	12.5926	15.6151	13.1902	11.482	9.24616	13.8808	11.6757	12.3174		5053.06	6265.92	5292.88	4607.41	3710.23	5569.98	4685.16	4942.63
T04C9.4b	wormpep=CE31590 gene=WBGene00003375 locus=mlp-1 status=Confirmed uniprot=H2KZV8 insdc=CCD69978.1	23	11.1976	13.6183	11.9595	13.0837	14.152	12.9771	12.2101	10.8017		3487.47	4241.39	3724.77	4074.89	4407.61	4041.67	3802.8	3364.16
T04F3.1a	wormpep=CE43074 gene=WBGene00011436 status=Partially_confirmed uniprot=G5EE32 insdc=CAA96672.4	23	13.6317	11.0218	16.1176	12.8627	11.2799	10.9456	13.5073	10.6333		5355.5	4330.17	6332.16	5053.39	4431.58	4300.24	5306.65	4177.55
T05C12.7	wormpep=CE02319 gene=WBGene00000377 locus=cct-1 status=Confirmed uniprot=P41988 insdc=CAA91308.1 product="T-complex protein 1 subunit alpha"	23	11.3034	16.4316	11.8209	18.5884	12.0795	7.65154	12.9002	9.22439		3538.36	5143.67	3700.38	5818.85	3781.32	2395.21	4038.24	2887.57
T05H4.13a	wormpep=CE27441 gene=WBGene00000110 locus=alh-4 status=Confirmed uniprot=O16518 insdc=CCD72037.1 product="Aldehyde dehydrogenase"	23	13.6339	12.6734	11.148	11.1409	11.7097	14.3948	12.2578	13.0415		5809.69	5400.38	4750.38	4747.37	4989.75	6133.9	5223.31	5557.24
T12E12.4a	wormpep=CE30172 gene=WBGene00001093 locus=drp-1 status=Confirmed uniprot=G5EDY8 insdc=CCD70525.1	23	11.8231	11.5944	11.481	12.0572	12.6557	15.144	11.3984	13.8461		3244.81	3182.04	3150.91	3309.03	3473.31	4156.2	3128.24	3799.99
T14G8.3a	wormpep=CE37407 gene=WBGene00011771 status=Confirmed uniprot=Q22515 insdc=CAA91809.2	23	14.524	12.1023	13.8008	11.4242	12.5757	10.6517	13.9485	10.9727		6617.75	5514.35	6288.23	5205.37	5730.03	4853.38	6355.56	4999.66
T22F3.3a	wormpep=CE24003 gene=WBGene00020696 locus=pygl-1 status=Confirmed uniprot=Q9N5U1 insdc=CCD70898.1 product="Alpha-1,4 glucan phosphorylase"	23	13.4154	13.2113	11.4254	11.7231	10.6466	12.5194	11.2032	15.8555		5190.96	5112	4420.95	4536.16	4119.62	4844.29	4334.99	6135.16
T27E9.7	wormpep=CE18971 gene=WBGene00012097 locus=abcf-2 status=Confirmed uniprot=G5EFG4 insdc=CAB04880.1	23	10.9527	14.0467	11.6793	20.9377	10.9447	7.95583	13.4459	10.0372		4653.46	5968.02	4962.17	8895.77	4650.04	3380.19	5712.74	4264.5
T28C6.7a	wormpep=CE43462 gene=WBGene00012121 status=Partially_confirmed uniprot=Q22847 insdc=CAA90998.4	23	12.8443	11.2019	15.5476	14.2655	12.2133	10.6391	12.6532	10.635		4754.24	4146.31	5754.83	5280.27	4520.66	3938	4683.48	3936.49
W03G9.4	wormpep=CE14560 gene=WBGene00000155 locus=app-1 status=Confirmed uniprot=O44750 insdc=CCD70128.1 product="Xaa-Pro aminopeptidase app-1"	23	12.8049	12.1076	11.6011	12.2634	11.8408	13.2482	12.6887	13.4454		3624.05	3426.7	3283.33	3470.78	3351.18	3749.51	3591.15	3805.32
W06A7.3c	wormpep=CE41709 gene=WBGene00004336 locus=ret-1 status=Partially_confirmed uniprot=G5ECZ2 insdc=CAB51467.2 product="Reticulon-like protein"	23	11.4431	12.673	13.8642	12.3557	13.3077	12.3679	12.2705	11.7178		2866.39	3174.49	3472.87	3095.01	3333.47	3098.05	3073.64	2935.22
W08G11.4	wormpep=CE32003 gene=WBGene00012348 locus=pptr-1 status=Confirmed uniprot=O18178 insdc=CAB07297.4 product="Serine\/threonine-protein phosphatase 2A regulatory subunit pptr-1"	23	13.25	10.812	14.7269	10.6905	14.0951	12.1874	12.7243	11.5138		5380.12	4390.19	5979.8	4340.83	5723.27	4948.66	5166.68	4675.16
Y37E3.17a	wormpep=CE30219 gene=WBGene00021355 status=Confirmed uniprot=H2L0N9 insdc=CCD73437.1	23	12.7476	12.2287	11.022	9.46582	12.5188	14.5588	12.6585	14.7998		3940.34	3779.95	3406.95	2925.93	3869.63	4500.19	3912.82	4574.7
Y39E4B.1	wormpep=CE21713 gene=WBGene00012714 locus=abce-1 status=Confirmed uniprot=Q9U2K8 insdc=CAB54424.1	23	14.3305	10.2279	14.5151	15.7341	11.799	9.01356	14.3934	9.98643		3878.86	2768.4	3928.82	4258.76	3193.64	2439.71	3895.89	2703.04
Y39G8C.1	wormpep=CE42924 gene=WBGene00012730 locus=xrn-1 status=Confirmed uniprot=Q9BHK7 insdc=CAC35856.3 product="5'-3' exoribonuclease 1"	23	11.8396	11.5414	14.7782	14.3948	11.3041	12.3735	11.6575	12.1108		3557.63	3468.01	4440.64	4325.43	3396.72	3718.05	3502.9	3639.12
Y45G12C.2a	wormpep=CE21937 gene=WBGene00001758 locus=gst-10 status=Confirmed uniprot=Q9N4X8 insdc=CCD62297.1 product="Glutathione S-transferase P 10"	23	8.08296	24.502	4.9872	9.43452	11.9343	14.0254	9.069	17.9647		2188.82	6635.01	1350.51	2554.82	3231.74	3797.99	2455.84	4864.74
Y46G5A.31	wormpep=CE24302 gene=WBGene00001793 locus=gsy-1 status=Confirmed uniprot=Q9U2D9 insdc=CAB60373.1 product="Glycogen [starch] synthase"	23	13.8022	13.9335	11.5588	10.8135	12.4549	11.4615	12.6245	13.3512		5325.48	5376.14	4459.86	4172.32	4805.61	4422.31	4871.04	5151.44
Y47G6A.10	wormpep=CE34400 gene=WBGene00004978 locus=spg-7 status=Confirmed uniprot=Q9N3T5 insdc=CCD72555.1 product="AFG3-like protein spg-7"	23	11.9203	14.211	11.2708	10.6571	12.3886	14.4916	11.5661	13.4946		3959.8	4720.74	3744.04	3540.19	4115.36	4813.96	3842.13	4482.78
Y48B6A.1	wormpep=CE22116 gene=WBGene00012978 status=Confirmed uniprot=Q9U2A9 insdc=CAB54439.1 product="Ribosome biogenesis protein BOP1 homolog"	23	13.2014	9.89916	13.0991	19.0628	11.176	9.69531	13.2733	10.593		5333.25	3999.18	5291.93	7701.23	4514.99	3916.82	5362.3	4279.47
Y49A3A.2	wormpep=CE22210 gene=WBGene00013025 locus=vha-13 status=Confirmed uniprot=Q9XW92 insdc=CAA22076.1 product="V-type proton ATPase catalytic subunit A"	23	12.7108	17.5275	11.1716	11.1481	11.6232	11.4968	11.4115	12.9104		4866.97	6711.28	4277.6	4268.6	4450.51	4402.12	4369.46	4943.36
Y53F4B.29	wormpep=CE22416 gene=WBGene00001774 locus=gst-26 status=Confirmed uniprot=Q9NAB4 insdc=CAB61103.1	23	12.4712	14.3377	12.5237	14.6036	11.0862	11.4153	12.8868	10.6755		4481.04	5151.68	4499.91	5247.25	3983.38	4101.62	4630.36	3835.83
Y54E2A.4a	wormpep=CE43325 gene=WBGene00013189 status=Confirmed uniprot=Q9XWI1 insdc=CAA21686.2	23	12.6336	12.2504	9.76942	12.13	11.2541	14.0059	10.9547	17.0018		4323.35	4192.2	3343.2	4151.02	3851.28	4792.96	3748.82	5818.19
Y54G11A.5	wormpep=CE22476 gene=WBGene00000831 locus=ctl-2 status=Confirmed uniprot=Q27487 insdc=CAA22451.1 product="Peroxisomal catalase 1"	23	12.476	15.5624	11.0232	9.34827	16.0916	13.6199	9.96469	11.9139		3734.88	4658.84	3299.94	2798.54	4817.25	4077.3	2983.07	3566.61
Y71F9AL.13a	wormpep=CE25552 gene=WBGene00004412 locus=rpl-1 status=Confirmed uniprot=Q9N4I4 insdc=CCD73507.1 product="60S ribosomal protein L10a"	23	11.5958	14.1955	12.6494	17.9707	12.0187	8.20805	15.275	8.0869		4638.98	5679	5060.47	7189.3	4808.19	3283.69	6110.89	3235.22
Y71H10A.2	wormpep=CE20354 gene=WBGene00022200 locus=fard-1 status=Confirmed uniprot=Q9TZL9 insdc=CCD71597.1 product="Fatty acyl-CoA reductase"	23	10.5068	12.3072	10.2074	17.8256	11.3183	13.7949	11.0259	13.0141		4172.03	4886.94	4053.15	7078.2	4494.3	5477.68	4378.17	5167.65
ZK1248.14	wormpep=CE02898 gene=WBGene00001509 locus=fzo-1 status=Confirmed uniprot=Q23424 insdc=CCD72511.1 product="Transmembrane GTPase fzo-1"	23	12.4506	12.3162	12.5855	11.0623	12.8855	13.7212	11.4539	13.5247		3346.07	3309.95	3382.33	2972.95	3462.94	3687.54	3078.21	3634.74
ZK1320.9	wormpep=CE01707 gene=WBGene00014258 status=Confirmed uniprot=Q09657 insdc=CAA87047.1	23	11.3164	17.4644	10.8024	14.0095	11.2331	13.5068	10.6318	11.0356		3771.92	5821.11	3600.58	4669.57	3744.14	4502	3543.72	3678.31
B0205.7	wormpep=CE17321 gene=WBGene00002191 locus=kin-3 status=Confirmed uniprot=P18334 insdc=CCD61302.1 product="Casein kinase II subunit alpha"	22	13.7043	10.6336	13.85	12.1207	12.323	12.317	12.8699	12.1815		4493.52	3486.67	4541.28	3974.26	4040.6	4038.64	4219.92	3994.2
B0228.4a	wormpep=CE31282 gene=WBGene00015061 locus=cpna-2 status=Partially_confirmed uniprot=Q09221 insdc=CCD61455.1 product="Copine family protein 2"	22	14.7333	11.6719	12.5512	10.3446	12.8743	12.3444	13.1456	12.3347		3640.05	2883.67	3100.92	2555.75	3180.75	3049.84	3247.79	3047.44
C01B10.8	wormpep=CE06739 gene=WBGene00015282 status=Confirmed uniprot=Q17539 insdc=CCD62333.1	22	11.5445	9.49636	11.1776	15.8391	11.432	16.2259	13.072	11.2126		2965.18	2439.12	2870.94	4068.25	2936.29	4167.59	3357.52	2879.93
C06B3.3	wormpep=CE27662 gene=WBGene00007362 locus=cyp-35C1 status=Confirmed uniprot=G5ECD0 insdc=CAB01123.2 product="Cytochrome P450 family"	22	9.39334	7.7945	12.4977	8.17111	6.2178	7.49971	29.3305	19.0953		3023.6	2508.96	4022.85	2630.18	2001.44	2414.07	9441.16	6146.56
C13B4.2	wormpep=CE15615 gene=WBGene00006856 locus=usp-14 status=Confirmed uniprot=Q17361 insdc=CAB03876.1 product="Ubiquitin carboxyl-terminal hydrolase 14"	22	12.3978	9.69969	15.7766	17.7696	11.6829	10.8789	11.6204	10.1741		4342.57	3397.51	5526.06	6224.16	4092.16	3810.55	4070.29	3563.69
C15F1.7a	wormpep=CE23550 gene=WBGene00004930 locus=sod-1 status=Confirmed uniprot=P34697 insdc=CCD64617.1 product="Superoxide dismutase [Cu-Zn]"	22	7.96089	27.39	8.29441	10.8206	11.073	12.4914	9.68885	12.2808		2842.34	9779.29	2961.42	3863.36	3953.49	4459.91	3459.29	4384.72
C15H9.6a	wormpep=CE08177 gene=WBGene00002007 locus=hsp-3 status=Confirmed uniprot=P27420 insdc=CCD64632.1 product="Heat shock 70 kDa protein C"	22	13.3279	19.2598	12.2736	8.9451	11.3399	8.89244	15.7936	10.1677		6345.67	9169.98	5843.69	4258.94	5399.14	4233.87	7519.66	4841.04
C15H9.7	wormpep=CE06835 gene=WBGene00015802 locus=kynu-1 status=Confirmed uniprot=Q18026 insdc=CCD64633.1 product="Kynureninase"	22	8.89151	15.2122	9.35044	8.15996	12.5811	19.9573	9.98151	15.866		3274.56	5602.33	3443.57	3005.15	4633.35	7349.86	3675.98	5843.12
C16A3.9	wormpep=CE04009 gene=WBGene00004482 locus=rps-13 status=Confirmed uniprot=P51404 insdc=CCD63229.1 product="40S ribosomal protein S13"	22	9.79888	13.157	10.6991	17.8873	12.9121	12.2568	11.7515	11.5374		2031.2	2727.3	2217.81	3707.83	2676.54	2540.7	2435.96	2391.57
C17E4.9a	wormpep=CE08258 gene=WBGene00007646 locus=nkb-1 status=Confirmed uniprot=Q93235 insdc=CAB02752.1 product="Sodium\/potassium-transporting ATPase subunit beta-1"	22	12.8642	17.1727	12.1829	11.2031	13.2242	10.6571	12.097	10.5988		3652.8	4876.21	3459.37	3181.15	3755.03	3026.12	3434.96	3009.55
C17G10.2	wormpep=CE29583 gene=WBGene00015916 locus=ttc-4 status=Confirmed uniprot=Q09974 insdc=CCD64950.1	22	11.7117	12.5367	12.4099	16.9084	13.6723	9.52088	13.9724	9.26779		3885.48	4159.17	4117.12	5609.54	4535.92	3158.66	4635.49	3074.69
C18H9.3c	wormpep=CE52279 gene=WBGene00016002 status=Confirmed uniprot=A0A2C9C305 insdc=SOF58736.1	22	12.1124	11.3606	14.4817	16.0129	11.6851	9.53698	14.5341	10.2762		3220.59	3020.69	3850.55	4257.69	3106.97	2535.8	3864.48	2732.37
C25D7.6	wormpep=CE08392 gene=WBGene00003155 locus=mcm-3 status=Confirmed uniprot=Q9XVR7 insdc=CAB02770.1 product="DNA helicase"	22	13.1794	9.23744	17.251	16.7426	11.2773	9.30682	13.9452	9.06027		4201.92	2945.12	5500.02	5337.93	3595.47	2967.24	4446.07	2888.63
C28H8.12	wormpep=CE01823 gene=WBGene00001018 locus=dnc-2 status=Confirmed uniprot=Q09248 insdc=CCD65975.1 product="Probable dynactin subunit 2"	22	12.0637	12.0364	12.8558	14.2207	12.8437	11.597	12.8112	11.5715		3390.11	3382.45	3612.72	3996.26	3609.31	3258.95	3600.19	3251.81
C30F8.2	wormpep=CE29684 gene=WBGene00016258 locus=vha-16 status=Confirmed uniprot=Q95YD5 insdc=CCD66185.1 product="V-type proton ATPase subunit"	22	13.2645	13.6725	11.5097	10.0945	11.4	14.5229	12.5086	13.0272		5141.96	5300.11	4461.69	3913.09	4419.19	5629.76	4848.94	5049.96
C34B2.6	wormpep=CE16894 gene=WBGene00016391 locus=lonp-1 status=Confirmed uniprot=O44952 insdc=CCD62124.1 product="Lon protease homolog, mitochondrial"	22	12.1576	12.7949	11.8461	11.8956	12.2156	13.8939	12.1399	13.0565		3856.11	4058.24	3757.3	3773	3874.52	4406.82	3850.5	4141.21
C43G2.2a	wormpep=CE49379 gene=WBGene00016611 locus=bicd-1 status=Confirmed uniprot=V6CJ04 insdc=CDK13418.1	22	12.2925	11.3478	11.9486	9.63731	13.8018	15.8376	12.0347	13.0997		2823.68	2606.67	2744.68	2213.76	3170.38	3638.01	2764.47	3009.09
C44B7.5	wormpep=CE02543 gene=WBGene00016627 status=Confirmed uniprot=Q18594 insdc=CCD61558.1	22	8.14455	17.6391	8.68718	7.27258	18.5592	16.5697	10.0444	13.0833		2304.08	4990.05	2457.58	2057.4	5250.37	4687.52	2841.54	3701.24
C47A10.1	wormpep=CE15714 gene=WBGene00004003 locus=pgp-9 status=Confirmed uniprot=G5EG58 insdc=CAB03973.1	22	8.35638	12.2432	6.71577	8.92159	12.8268	18.0678	10.4463	22.4222		2386.45	3496.46	1917.92	2547.86	3663.12	5159.88	2983.29	6403.44
C47B2.6a	wormpep=CE17566 gene=WBGene00008132 locus=gale-1 status=Confirmed uniprot=Q564Q1 insdc=CAB16861.1 product="UDP-glucose 4-epimerase"	22	14.0757	11.8881	11.1492	13.4879	11.7164	11.014	12.3121	14.3567		5319.53	4492.78	4213.55	5097.4	4427.9	4162.47	4653.02	5425.73
C47E8.7	wormpep=CE05443 gene=WBGene00006836 locus=unc-112 status=Confirmed uniprot=Q18685 insdc=CAA99790.1 product="Protein unc-112"	22	13.1677	11.8708	11.7479	10.3916	14.1214	13.313	11.5992	13.7884		4284.39	3862.42	3822.44	3381.11	4594.71	4331.65	3774.04	4486.35
C49F5.1	wormpep=CE08852 gene=WBGene00008205 locus=sams-1 status=Confirmed uniprot=O17680 insdc=CAB03975.1 product="Probable S-adenosylmethionine synthase 1"	22	11.4938	19.1461	12.6563	12.7831	9.32357	9.41677	13.933	11.2474		3513.04	5851.94	3868.35	3907.11	2849.72	2878.21	4258.57	3437.73
D2085.3	wormpep=CE03107 gene=WBGene00008428 locus=eif-2Bepsilon status=Confirmed uniprot=Q18994 insdc=CAA91063.1	22	13.0206	12.3954	11.4857	12.7357	10.9555	13.0872	12.7585	13.5613		3722.42	3543.68	3283.6	3640.98	3132.02	3741.46	3647.48	3877.01
E01H11.1b	wormpep=CE30928 gene=WBGene00004033 locus=pkc-2 status=Confirmed uniprot=P90980 insdc=CCD65288.1 product="Protein kinase C-like 2"	22	12.6882	11.5792	12.781	9.52406	13.6025	14.2243	12.7856	12.8151		5220.13	4763.88	5258.33	3918.36	5596.32	5852.12	5260.23	5272.34
E04F6.5a	wormpep=CE01217 gene=WBGene00017125 locus=acdh-12 status=Confirmed uniprot=Q19057 insdc=CCD65900.1 product="Probable acyl-CoA dehydrogenase"	22	11.3363	12.9569	12.458	13.7959	10.7599	13.003	12.0368	13.6532		4069.28	4651.01	4471.91	4952.15	3862.36	4667.54	4320.73	4900.94
F07A11.2a	wormpep=CE03144 gene=WBGene00008546 locus=gfat-1 status=Confirmed uniprot=Q19130 insdc=CAA91315.1	22	11.053	12.9406	11.2331	17.7835	11.3608	9.94186	12.6549	13.0321		3060.69	3583.38	3110.56	4924.41	3145.93	2752.99	3504.27	3608.72
F09E5.3	wormpep=CE02610 gene=WBGene00017283 status=Confirmed uniprot=Q19264 insdc=CCD68756.1 product="Putative deoxyribose-phosphate aldolase"	22	11.0268	17.0066	10.2722	11.0124	11.6525	12.5535	12.2063	14.2695		4380.99	6756.79	4081.17	4375.28	4629.58	4987.56	4849.61	5669.33
F09F7.3	wormpep=CE30653 gene=WBGene00017300 locus=rpc-2 status=Confirmed uniprot=Q27492 insdc=CCD68383.1 product="DNA-directed RNA polymerase subunit beta"	22	12.9607	10.1027	12.7688	17.2681	11.4931	10.2933	13.9818	11.1315		3298.71	2571.29	3249.85	4394.99	2925.17	2619.79	3558.59	2833.14
F13B10.2a	wormpep=CE05598 gene=WBGene00004414 locus=rpl-3 status=Confirmed uniprot=P50880 insdc=CAA90183.1 product="60S ribosomal protein L3"	22	12.5051	15.6833	13.3491	16.3562	9.83726	7.70448	14.0421	10.5225		5413.46	6789.32	5778.85	7080.63	4258.57	3335.28	6078.84	4555.22
F14F3.2	wormpep=CE31478 gene=WBGene00008805 locus=git-1 status=Confirmed uniprot=Q19467 insdc=CAA90184.2	22	13.557	11.4531	13.7148	10.2232	12.3091	12.7479	13.1285	12.8664		3290.04	2779.46	3328.35	2480.99	2987.21	3093.71	3186.06	3122.46
F15E11.15	wormpep=CE33283 gene=WBGene00017501 locus=pud-3 status=Confirmed uniprot=G5EEV5 insdc=CCD69544.1	22	7.32264	19.1103	3.72127	3.37728	14.7042	19.803	12.2763	19.685		1545.28	4032.8	785.292	712.7	3103	4178.99	2590.64	4154.08
F15E6.1	wormpep=CE48653 gene=WBGene00017482 locus=set-9 status=Confirmed uniprot=O44498 insdc=CCD69511.2 product="Histone-lysine N-methyltransferase set-9"	22	12.0126	10.2547	17.8271	12.3311	13.3211	11.1365	12.0968	11.02		2664.42	2274.52	3954.09	2735.06	2954.66	2470.09	2683.1	2444.26
F19H8.1a	wormpep=CE37507 gene=WBGene00006603 locus=tps-2 status=Confirmed uniprot=O45380 insdc=CAB07584.3 product="Alpha,alpha-trehalose-phosphate synthase [UDP-forming] 2"	22	11.8651	12.6137	10.6786	10.5988	13.8453	13.4347	12.9004	14.0633		4734.44	5033.15	4261.01	4229.18	5524.61	5360.77	5147.58	5611.6
F22B5.7	wormpep=CE20707 gene=WBGene00006994 locus=zyg-9 status=Confirmed uniprot=G5EEM5 insdc=CAA90359.1 product="Zygote defective protein 9"	22	12.7769	10.7843	14.1752	14.8861	11.6915	11.1577	13.0586	11.4697		4601.49	3883.86	5105.06	5361.08	4210.6	4018.35	4702.95	4130.73
F23F1.8a	wormpep=CE29280 gene=WBGene00004504 locus=rpt-4 status=Confirmed uniprot=O17071 insdc=CCD62357.1 product="Probable 26S proteasome regulatory subunit 10B"	22	13.2859	10.2053	15.5702	16.2217	11.7602	10.3584	11.9506	10.6478		4096.23	3146.44	4800.53	5001.4	3625.83	3193.64	3684.55	3282.86
F25D1.1a	wormpep=CE05722 gene=WBGene00006460 locus=ppm-1 status=Confirmed uniprot=Q19775 insdc=CAA98265.1 product="Protein phosphatase ppm-1"	22	13.0993	10.9844	13.9223	12.8417	12.6919	12.1529	12.5961	11.7114		3308.9	2774.69	3516.81	3243.83	3206	3069.85	3181.81	2958.32
F28D1.7a	wormpep=CE05747 gene=WBGene00004492 locus=rps-23 status=Confirmed uniprot=Q19877 insdc=CAA94601.1 product="40S ribosomal protein S23"	22	10.2143	17.8262	10.8546	19.0054	12.197	8.16181	13.4382	8.30254		4657.33	8128.04	4949.27	8665.73	5561.34	3721.47	6127.31	3785.64
F28F5.3a	wormpep=CE29296 gene=WBGene00017904 locus=lim-8 status=Confirmed uniprot=Q95QI3 insdc=CCD70165.1	22	15.1078	10.8064	14.1272	9.37708	13.0614	12.6147	13.6752	11.2302		4410.91	3155.07	4124.6	2737.75	3813.45	3683	3992.64	3278.8
F35A5.1	wormpep=CE48053 gene=WBGene00018024 status=Confirmed uniprot=Q20007 insdc=CCD70484.2	22	13.7408	12.2623	12.2892	11.2572	13.9986	12.1396	12.4087	11.9036		7226.51	6448.98	6463.09	5920.38	7362.12	6384.45	6525.94	6260.32
F37E3.1	wormpep=CE29793 gene=WBGene00018156 locus=ncbp-1 status=Confirmed uniprot=O01763 insdc=CCD70767.1 product="Nuclear cap-binding protein subunit 1"	22	13.3686	10.3664	14.954	16.358	12.1648	10.2303	12.2557	10.3021		6362.51	4933.67	7117.03	7785.27	5789.59	4868.92	5832.87	4903.09
F40A3.6	wormpep=CE10152 gene=WBGene00018221 status=Confirmed uniprot=O16266 insdc=CCD66961.1	22	14.9956	12.022	11.2894	8.92099	13.7528	11.8325	13.3186	13.8681		4419.77	3543.33	3327.43	2629.35	4053.48	3487.48	3925.5	4087.45
F40F11.1	wormpep=CE05860 gene=WBGene00004480 locus=rps-11 status=Confirmed uniprot=Q20206 insdc=CAA97792.1	22	11.2564	16.156	12.034	18.1106	11.6861	8.8362	12.4695	9.45127		3753.18	5386.85	4012.46	6038.59	3896.48	2946.24	4157.68	3151.32
F42C5.10	wormpep=CE28393 gene=WBGene00018350 locus=ifo-1 status=Confirmed uniprot=Q20330 insdc=CCD63351.1	22	15.3473	10.9134	11.818	7.75385	14.4596	13.2612	13.1737	13.273		5641.61	4011.7	4344.23	2850.28	5315.29	4874.75	4842.59	4879.1
F42G4.3a	wormpep=CE23716 gene=WBGene00006999 locus=zyx-1 status=Confirmed uniprot=Q9U3F4 insdc=CAB03095.2 product="Zyxin"	22	12.1969	12.0916	14.2049	10.8228	13.2843	13.1906	13.0116	11.1973		4475.51	4436.89	5212.33	3971.33	4874.55	4840.17	4774.46	4108.75
F45D3.5	wormpep=CE16043 gene=WBGene00004759 locus=sel-1 status=Confirmed uniprot=G5EFG0 insdc=CAB01505.1	22	12.5691	11.5456	12.0105	12.8009	12.2961	12.4496	12.9131	13.415		3492.81	3208.41	3337.58	3557.24	3416.95	3459.6	3588.42	3727.88
F46C3.3a	wormpep=CE44969 gene=WBGene00002037 locus=hum-4 status=Partially_confirmed uniprot=Q20456 insdc=CAA91469.4	22	15.6208	11.3273	12.8264	9.01854	13.4259	12.1516	12.1593	13.4702		4035.92	2926.6	3313.94	2330.1	3468.82	3139.58	3141.58	3480.27
F46F11.2	wormpep=CE10598 gene=WBGene00000473 locus=cey-2 status=Confirmed uniprot=P91306 insdc=CCD71325.1	22	10.318	8.20616	14.9145	25.3137	11.2625	9.48611	13.2676	7.23137		3376.12	2685.11	4880.12	8282.81	3685.15	3103.91	4341.23	2366.15
F53G12.1	wormpep=CE11006 gene=WBGene00004274 locus=rab-11.1 status=Confirmed uniprot=O01803 insdc=CCD71701.1 product="Ras-related protein rab-11.1"	22	12.5614	11.388	10.7697	10.9424	13.1482	14.41	11.3913	15.3891		4582.01	4153.99	3928.44	3991.43	4796.04	5256.33	4155.18	5613.48
F53H1.1a	wormpep=CE27427 gene=WBGene00018776 status=Confirmed uniprot=Q965K2 insdc=CCD71734.1	22	13.8155	10.2135	15.9357	12.9878	13.1513	10.8063	13.014	10.0759		3500.35	2587.73	4037.53	3290.66	3332.09	2737.94	3297.29	2552.88
F54D1.6	wormpep=CE37523 gene=WBGene00010047 status=Confirmed uniprot=Q20762 insdc=CAB00863.2	22	14.9739	10.6059	11.5142	7.40178	14.8607	14.5818	12.6775	13.3843		3350.26	2372.97	2576.19	1656.08	3324.93	3262.54	2836.46	2994.61
F54E4.1a	wormpep=CE47867 gene=WBGene00004313 locus=rbc-1 status=Partially_confirmed uniprot=D6R8W9 insdc=CBL87054.4	22	12.9534	12.2455	12.7488	10.2336	12.4391	12.3316	12.2926	14.7555		3108.67	2938.78	3059.57	2455.94	2985.24	2959.45	2950.08	3541.16
F56D12.5a	wormpep=CE11254 gene=WBGene00006924 locus=vig-1 status=Confirmed uniprot=H2KYR1 insdc=CCD64348.1	22	10.9115	12.7674	14.4648	20.0753	11.8349	8.69665	12.7089	8.54044		4724.96	5528.58	6263.59	8693.08	5124.81	3765.85	5503.27	3698.21
F57F5.1	wormpep=CE43083 gene=WBGene00010204 status=Confirmed uniprot=Q20950 insdc=CAB00098.2	22	10.8965	10.6941	15.2156	8.53792	12.6166	15.3815	12.745	13.9128		2657.22	2607.86	3710.48	2082.06	3076.67	3750.94	3107.99	3392.77
K01G5.4	wormpep=CE16194 gene=WBGene00004302 locus=ran-1 status=Confirmed uniprot=O17915 insdc=CAB07240.1 product="GTP-binding nuclear protein ran-1"	22	13.2056	11.985	13.882	13.1463	11.2209	11.954	12.6721	11.934		4922.6	4467.59	5174.74	4900.46	4182.77	4456.03	4723.7	4448.59
K02A4.1	wormpep=CE03457 gene=WBGene00001149 locus=bcat-1 status=Confirmed uniprot=P54688 insdc=CAA91805.1 product="Branched-chain-amino-acid aminotransferase, cytosolic"	22	9.45647	15.5871	11.8911	15.986	9.12909	12.4011	10.8606	14.6886		3049.84	5027.06	3835.04	5155.7	2944.26	3999.54	3502.68	4737.26
K03A1.5	wormpep=CE04713 gene=WBGene00006351 locus=sur-5 status=Confirmed uniprot=Q21166 insdc=CCD72541.1 product="Acetoacetyl-CoA synthetase"	22	12.7779	12.7191	12.9338	16.5352	10.6473	9.37387	13.0306	11.9823		3834.68	3817.04	3881.48	4962.28	3195.28	2813.13	3910.52	3595.92
K06A4.3	wormpep=CE06107 gene=WBGene00010593 locus=gsnl-1 status=Confirmed uniprot=Q21253 insdc=CAA94782.1 product="Gelsolin-like protein 1"	22	12.8297	12.8447	11.5549	8.89801	15.8076	16.0357	10.9685	11.061		4747.01	4752.56	4275.34	3292.29	5848.85	5933.24	4058.39	4092.59
K07A1.2	wormpep=CE18855 gene=WBGene00010609 locus=dut-1 status=Confirmed uniprot=G5EET2 insdc=CAB03175.1	22	12.1683	10.3299	14.5048	17.9726	12.1377	10.3725	13.1889	9.32537		2838.99	2410.06	3384.11	4193.19	2831.84	2420	3077.11	2175.7
K07H8.10	wormpep=CE18030 gene=WBGene00019510 status=Confirmed uniprot=O45181 insdc=CCD70608.1	22	10.8022	13.0243	11.9398	22.0062	11.7604	9.44909	12.212	8.80598		6152.04	7417.6	6799.96	12533	6697.81	5381.44	6954.98	5015.18
K08E4.1	wormpep=CE06145 gene=WBGene00005015 locus=spt-5 status=Confirmed uniprot=Q21338 insdc=CAA92685.1 product="Transcription elongation factor SPT5"	22	14.3612	10.8091	14.984	13.4249	11.6592	10.8659	12.9168	10.9788		3614.75	2720.69	3771.5	3379.08	2934.64	2734.97	3251.19	2763.4
K08E5.3a	wormpep=CE28049 gene=WBGene00003482 locus=mua-3 status=Confirmed uniprot=P34576 insdc=CAA83226.2 product="Transmembrane cell adhesion receptor mua-3"	22	15.3097	13.6784	13.1146	6.84215	11.5599	12.3855	13.0092	14.1006		4420.5	3949.5	3786.7	1975.6	3337.79	3576.17	3756.27	4071.39
M01E11.7a	wormpep=CE51166 gene=WBGene00006508 locus=tns-1 status=Confirmed uniprot=H2L045 insdc=CCD71346.2	22	13.6298	11.4153	12.3997	8.64428	14.6249	13.6655	12.4739	13.1467		3341.96	2798.96	3040.34	2119.53	3585.95	3350.7	3058.54	3223.5
M106.1	wormpep=CE18083 gene=WBGene00003367 locus=mix-1 status=Confirmed uniprot=Q09591 insdc=CAA87054.1 product="Mitotic chromosome and X-chromosome-associated protein mix-1"	22	13.9077	9.42971	18.0783	14.0966	10.4793	11.0295	13.3465	9.63244		4497.53	3049.42	5846.24	4558.61	3388.86	3566.78	4316.05	3114.98
M106.4a	wormpep=CE47006 gene=WBGene00010912 locus=gmps-1 status=Confirmed uniprot=Q09580 insdc=CAA87052.2 product="Probable GMP synthase [glutamine-hydrolyzing]"	22	11.3925	18.3229	10.7249	12.3035	11.9879	10.8573	12.9179	11.4931		2770.9	4456.5	2608.52	2992.48	2915.71	2640.72	3141.9	2795.37
R05G6.8	wormpep=CE07421 gene=WBGene00004039 locus=plc-4 status=Confirmed uniprot=Q21754 insdc=CCD71557.1 product="Phosphoinositide phospholipase C"	22	12.3071	12.2686	10.2496	10.3286	12.6897	15.9033	12.0176	14.2355		3118.08	3108.34	2596.82	2616.83	3215.01	4029.2	3044.75	3606.66
R07E5.2	wormpep=CE00657 gene=WBGene00011110 locus=prdx-3 status=Confirmed uniprot=Q21824 insdc=CAA83619.1 product="Probable peroxiredoxin prdx-3"	22	12.4577	14.8507	11.8761	9.28286	12.8148	13.7414	11.5408	13.4358		5082.82	6059.2	4845.52	3787.47	5228.52	5606.59	4708.72	5481.89
R09H10.5	wormpep=CE43445 gene=WBGene00011182 status=Confirmed uniprot=Q21884 insdc=CAB00874.2	22	14.4947	12.9177	9.60441	11.5449	10.7649	12.7924	12.5245	15.3564		3718.44	3313.87	2463.89	2961.69	2761.61	3281.74	3213.01	3939.49
R151.2d	wormpep=CE47918 gene=WBGene00020107 status=Confirmed uniprot=Q6AHR3 insdc=CCD70754.2	22	10.8607	13.9668	10.5311	12.9359	10.8415	14.3156	11.2283	15.32		3292.9	4234.66	3192.98	3922.09	3287.07	4340.41	3404.34	4644.94
R151.7a	wormpep=CE39621 gene=WBGene00020110 locus=hsp-75 status=Confirmed uniprot=Q2L6Y6 insdc=CCD70761.1	22	11.7676	14.4266	10.3904	12.721	11.5584	12.7953	12.7972	13.5435		4240.45	5198.61	3744.19	4584.02	4165.07	4610.79	4611.48	4880.42
T01C3.6	wormpep=CE12918 gene=WBGene00004485 locus=rps-16 status=Confirmed uniprot=Q22054 insdc=CAB01658.1 product="40S ribosomal protein S16"	22	12.045	14.2341	12.8031	18.8249	10.6804	8.60971	13.6705	9.13219		7389.18	8732.12	7854.21	11548.4	6552.03	5281.74	8386.36	5602.26
T01C3.7	wormpep=CE12920 gene=WBGene00001423 locus=fib-1 status=Confirmed uniprot=Q22053 insdc=CAB01657.1 product="rRNA 2'-O-methyltransferase fibrillarin"	22	11.019	13.9343	11.8719	21.6426	12.0915	8.50219	12.4198	8.5187		3832	4845.86	4128.61	7526.51	4204.98	2956.75	4319.15	2962.49
T01C8.5	wormpep=CE07462 gene=WBGene00020146 locus=got-1.2 status=Confirmed uniprot=Q22067 insdc=CCD68837.1 product="Probable aspartate aminotransferase, cytoplasmic"	22	15.7444	15.092	10.1087	8.91494	12.1606	10.988	14.0218	12.9694		4660.37	4467.26	2992.19	2638.83	3599.54	3252.46	4150.47	3838.97
T01G1.1a	wormpep=CE37926 gene=WBGene00002223 locus=klp-12 status=Confirmed uniprot=G5EGS3 insdc=CAB07273.2 product="Kinesin-like protein"	22	14.1245	12.0306	12.7058	10.4018	12.2011	12.7638	12.4654	13.3069		4826.04	4110.63	4341.32	3554.09	4168.87	4361.15	4259.19	4546.69
T05C3.5	wormpep=CE13229 gene=WBGene00001037 locus=dnj-19 status=Confirmed uniprot=O16303 insdc=CCD65538.1	22	12.7848	11.1327	14.2157	17.3449	11.3822	9.17823	13.7212	10.2403		7651.81	6663	8508.21	10381.1	6812.34	5493.25	8212.27	6128.9
T05F1.3	wormpep=CE13265 gene=WBGene00004488 locus=rps-19 status=Confirmed uniprot=O18650 insdc=CAB04689.1 product="40S ribosomal protein S19"	22	9.44317	21.6198	11.2152	17.133	10.4619	8.74838	14.0156	7.36293		3699.67	8470.24	4393.92	6712.41	4098.8	3427.46	5491.05	2884.66
T05H10.5a	wormpep=CE01642 gene=WBGene00006734 locus=ufd-2 status=Confirmed uniprot=Q09349 insdc=CAA87792.1 product="Probable ubiquitin conjugation factor E4"	22	16.6206	13.7884	3.00246	5.20624	15.0848	14.1968	17.2331	14.8675		5640.92	4679.71	1019.01	1766.96	5119.7	4818.32	5848.81	5045.92
T07A9.11	wormpep=CE40119 gene=WBGene00004493 locus=rps-24 status=Confirmed uniprot=Q1XFY9 insdc=CCD73984.1	22	11.5752	12.0784	12.0153	21.4208	11.1052	8.78559	13.651	9.3686		5810.36	6062.96	6031.28	10752.6	5574.47	4410.09	6852.36	4702.74
T08B2.10	wormpep=CE26948 gene=WBGene00004486 locus=rps-17 status=Confirmed uniprot=O01692 insdc=CCD67616.1 product="40S ribosomal protein S17"	22	11.5329	16.4872	11.754	19.2315	11.2658	8.55514	12.7487	8.42493		5105.01	7298.02	5202.89	8512.78	4986.79	3786.92	5643.18	3729.28
T08B2.9a	wormpep=CE13435 gene=WBGene00001497 locus=fars-1 status=Confirmed uniprot=Q9GYS8 insdc=CCD67614.1	22	12.8508	11.4797	11.5663	13.7098	11.5394	11.7317	13.3442	13.778		3519.64	3144.12	3167.83	3754.89	3160.46	3213.13	3654.75	3773.58
T10E9.7	wormpep=CE33179 gene=WBGene00020417 locus=nuo-2 status=Confirmed uniprot=Q86NC2 insdc=CCD68107.1	22	15.8469	10.0995	16.5982	13.7797	9.56719	7.22789	15.5025	11.3782		3959.59	2523.51	4147.31	3443.08	2390.51	1806	3873.54	2843.01
T10F2.4	wormpep=CE38104 gene=WBGene00020423 locus=prp-19 status=Confirmed uniprot=Q10051 insdc=CCD72869.1 product="Pre-mRNA-processing factor 19"	22	13.0445	11.7036	13.8021	16.5249	11.9836	9.54834	12.9977	10.3952		5003.63	4489.29	5294.24	6338.64	4596.67	3662.56	4985.69	3987.4
T16G1.9	wormpep=CE20079 gene=WBGene00011802 status=Confirmed uniprot=Q9U367 insdc=CAB63315.1	22	12.7987	12.2354	11.4778	12.2952	12.3588	12.8582	12.144	13.832		3149.26	3010.67	2824.25	3025.38	3041.03	3163.91	2988.17	3403.52
T21H3.1a	wormpep=CE13898 gene=WBGene00020662 status=Confirmed uniprot=H2KZV5 insdc=CCD69966.1	22	9.13448	15.7933	11.3295	5.72169	15.5556	17.9159	11.5593	12.9902		2863.56	4951.02	3551.67	1793.69	4876.52	5616.45	3623.7	4072.27
T23H2.1	wormpep=CE14106 gene=WBGene00003798 locus=npp-12 status=Confirmed uniprot=P91495 insdc=CCD70770.1	22	13.0392	13.5941	12.9878	12.7765	12.2007	10.4464	13.2917	11.6637		3345.16	3487.53	3332	3277.77	3130.05	2679.99	3409.95	2992.28
W01F3.3b	wormpep=CE43450 gene=WBGene00012186 locus=mlt-11 status=Confirmed uniprot=B9WRT9 insdc=CAX32486.1	22	20.8881	9.4671	21.6841	5.94459	14.8018	4.73455	14.0265	8.45329		4916.81	2228.45	5104.2	1399.29	3484.17	1114.46	3301.67	1989.81
W05G11.6a	wormpep=CE19610 gene=WBGene00021043 locus=pck-1 status=Confirmed uniprot=O44906 insdc=CCD71753.1	22	16.0281	10.2997	15.1405	6.63507	16.4001	11.6895	13.8082	9.99873		4437.61	2851.62	4191.86	1837.01	4540.6	3236.41	3822.99	2768.29
W07E6.1a	wormpep=CE28259 gene=WBGene00021073 locus=nol-2 status=Confirmed uniprot=Q9TYV5 insdc=CCD73642.1	22	12.2412	9.44282	13.4522	19.5891	12.063	9.87583	13.4935	9.84234		4531.39	3495.5	4979.69	7251.38	4465.43	3655.78	4994.94	3643.39
W09C5.6a	wormpep=CE20168 gene=WBGene00004445 locus=rpl-31 status=Confirmed uniprot=Q9U332 insdc=CAB63331.1 product="60S ribosomal protein L31"	22	10.5769	15.2597	11.3113	19.4948	11.9773	8.771	14.5191	8.08989		1888.53	2724.66	2019.67	3480.86	2138.58	1566.09	2592.42	1444.47
W10G6.3	wormpep=CE18354 gene=WBGene00003485 locus=mua-6 status=Confirmed uniprot=O02365 insdc=CAB03486.1 product="Intermediate filament protein ifa-2"	22	12.517	17.712	10.3436	7.65595	11.1331	14.2022	12.3215	14.1146		3344.3	4732.31	2763.6	2045.52	2974.56	3794.56	3292.08	3771.14
Y105E8A.16	wormpep=CE29835 gene=WBGene00004489 locus=rps-20 status=Confirmed uniprot=Q8WQA8 insdc=CAD21665.1	22	9.08264	21.7077	11.124	19.9975	11.1142	7.11383	12.4552	7.40503		3701.49	8846.62	4533.42	8149.66	4529.42	2899.13	5075.91	3017.8
Y105E8A.19	wormpep=CE33722 gene=WBGene00013677 locus=yars-1 status=Confirmed uniprot=G5ED95 insdc=CAD21668.2 product="Tyrosine--tRNA ligase"	22	13.682	11.4888	12.8771	14.8203	11.0426	10.2228	12.8331	13.0333		5935.34	4983.93	5586.16	6429.15	4790.37	4434.72	5567.09	5653.92
Y105E8B.5	wormpep=CE24099 gene=WBGene00013690 locus=hprt-1 status=Confirmed uniprot=Q9NF11 insdc=CAB60853.1 product="Hypoxanthine phosphoribosyltransferase"	22	9.36653	16.192	10.6235	12.0024	12.8637	15.0828	11.5601	12.309		3344.37	5781.43	3793.18	4285.52	4593.04	5385.4	4127.6	4394.99
Y113G7B.16	wormpep=CE23296 gene=WBGene00013765 locus=cdkr-3 status=Confirmed uniprot=Q9U2Y2 insdc=CAB54323.1 product="CDK5RAP3-like protein"	22	12.4015	12.0152	13.0804	13.6191	12.6911	11.6535	13.0969	11.4422		2946.77	2854.97	3108.09	3236.09	3015.59	2769.04	3112.01	2718.83
Y18D10A.17	wormpep=CE21413 gene=WBGene00012484 locus=car-1 status=Confirmed uniprot=Q9XW17 insdc=CAA22317.1	22	11.6351	10.4081	15.6164	18.9558	11.2923	9.89344	13.2731	8.92584		3172.14	2837.63	4257.61	5168.05	3078.68	2697.31	3618.72	2433.51
Y25C1A.13	wormpep=CE21481 gene=WBGene00021296 status=Confirmed uniprot=Q9TYL2 insdc=CCD61992.1	22	11.0558	11.8919	11.6313	7.90108	15.4274	16.472	11.2288	14.3917		2506.37	2695.91	2636.83	1791.19	3497.41	3734.23	2545.59	3262.63
Y37A1B.5a	wormpep=CE19075 gene=WBGene00012538 status=Confirmed uniprot=Q9XXF9 insdc=CAA19490.1	22	15.9559	15.0337	13.6293	10.0084	8.2856	9.87977	15.058	12.1493		6413.88	6043.19	5478.66	4023.12	3330.61	3971.43	6052.94	4883.72
Y37E3.7	wormpep=CE26658 gene=WBGene00004409 locus=rla-1 status=Confirmed uniprot=P91913 insdc=CCD73427.1 product="60S acidic ribosomal protein P1"	22	11.2823	10.061	13.5958	19.5737	12.5079	9.15589	14.1185	9.70484		6134.06	5470.03	7391.89	10642	6800.38	4977.95	7676.09	5276.41
Y38C1AB.8a	wormpep=CE48566 gene=WBGene00001492 locus=frm-5.1 status=Confirmed uniprot=Q33BL4 insdc=CCD68260.2	22	13.9443	11.8445	13.8403	10.1716	13.0473	12.2957	11.65	13.2064		2939.76	2497.08	2917.84	2144.39	2750.66	2592.2	2456.08	2784.21
Y39A3CL.5a	wormpep=CE33219 gene=WBGene00000545 locus=clp-4 status=Confirmed uniprot=Q8IAA9 insdc=CCD73776.1	22	10.5754	11.0561	10.2683	7.21095	16.4489	18.7457	10.8462	14.8485		2509.37	2623.41	2436.5	1711.04	3903.05	4448.03	2573.61	3523.28
Y39E4A.3a	wormpep=CE33866 gene=WBGene00012713 locus=bckd-1A status=Confirmed uniprot=O45924 insdc=CAA16329.2 product="2-oxoisovalerate dehydrogenase subunit alpha, mitochondrial"	22	10.3967	13.8024	11.3473	12.7482	10.5804	15.2675	10.3428	15.5148		3918.27	5201.83	4276.53	4804.51	3987.5	5753.98	3897.97	5847.17
Y46E12BL.2a	wormpep=CE27472 gene=WBGene00021595 status=Confirmed uniprot=Q965N8 insdc=CCD61142.1	22	12.5693	12.3564	12.0841	17.6966	10.5796	9.11466	13.656	11.9433		2922.71	2873.2	2809.87	4114.93	2460.04	2119.4	3175.39	2777.12
Y47H9C.4b	wormpep=CE30361 gene=WBGene00000415 locus=ced-1 status=Confirmed uniprot=Q9XWD6 insdc=CAD27614.1 product="Cell death abnormality protein 1"	22	12.4702	13.2633	13.9843	7.14647	12.226	14.387	12.3289	14.1939		2584.58	2748.98	2898.4	1481.19	2533.97	2981.87	2555.31	2941.85
Y54E10A.3	wormpep=CE24447 gene=WBGene00021826 locus=txl-1 status=Confirmed uniprot=G5EES9 insdc=CCD72820.1	22	12.3547	10.5979	15.2875	16.9569	12.3176	10.3504	12.4248	9.71015		3230.73	2771.35	3997.66	4434.22	3221.04	2706.61	3249.07	2539.19
Y57A10A.18a	wormpep=CE35684 gene=WBGene00004167 locus=pqn-87 status=Confirmed uniprot=Q9U207 insdc=CAB60772.3	22	13.1334	11.4648	15.8901	13.4021	11.3493	10.5533	13.2331	10.9739		3787.73	3306.51	4582.8	3865.25	3273.21	3043.62	3816.51	3164.93
Y5F2A.1	wormpep=CE19022 gene=WBGene00012382 locus=ttr-16 status=Confirmed uniprot=P55955 insdc=CAA21645.1 product="Transthyretin-like protein 16"	22	8.84568	9.79372	9.14814	8.21523	18.9631	22.2796	10.7875	11.9671		3929.48	4350.62	4063.83	3649.41	8423.91	9897.15	4792.07	5316.07
Y65B4BL.2a	wormpep=CE25536 gene=WBGene00022034 locus=deps-1 status=Confirmed uniprot=Q9N303 insdc=CCD73489.1	22	13.605	9.15336	15.4337	15.0374	12.1519	10.4731	14.1824	9.96319		3254.29	2189.47	3691.72	3596.92	2906.7	2505.15	3392.4	2383.18
Y71G12B.6a	wormpep=CE29138 gene=WBGene00022146 status=Confirmed uniprot=Q95XM5 insdc=CCD67962.1	22	13.8987	12.2921	11.0893	9.49654	13.4169	12.3738	13.399	14.0336		3750.79	3317.22	2992.64	2562.79	3620.77	3339.27	3615.95	3787.19
Y71H2AM.11	wormpep=CE41075 gene=WBGene00022176 status=Confirmed uniprot=Q9BL46 insdc=CCD73878.1	22	12.8722	11.1832	12.3677	11.5912	13.2528	12.0834	14.3624	12.287		3542.21	3077.45	3403.38	3189.73	3646.97	3325.16	3952.31	3381.19
Y71H2AM.13	wormpep=CE22953 gene=WBGene00022178 status=Confirmed uniprot=Q9BL43 insdc=CCD73867.1	22	9.81463	13.1744	9.88688	9.55103	12.5791	17.0861	10.465	17.4429		5043.09	6769.44	5080.22	4907.64	6463.57	8779.41	5377.29	8962.76
Y7A5A.1	wormpep=CE21326 gene=WBGene00012407 status=Confirmed uniprot=Q9XVZ2 insdc=CAA22461.1	22	11.3102	15.6234	9.91364	10.6778	10.8401	12.8001	12.1206	16.7141		3623.04	5004.7	3175.67	3420.46	3472.44	4100.29	3882.64	5354.07
Y80D3A.1	wormpep=CE35140 gene=WBGene00006945 locus=wars-1 status=Confirmed uniprot=G5EDY2 insdc=CAB60439.2	22	13.125	11.0069	14.2669	15.8911	12.1105	11.028	12.5105	10.0611		3272.66	2744.51	3557.36	3962.35	3019.67	2749.77	3119.43	2508.68
ZK20.3	wormpep=CE42949 gene=WBGene00013924 locus=rad-23 status=Confirmed uniprot=Q23451 insdc=CAA93780.2	22	12.1528	12.2774	12.3896	13.8704	10.6614	11.6594	12.0495	14.9396		3775.15	3813.84	3848.7	4308.69	3311.85	3621.86	3743.04	4640.82
ZK328.2	wormpep=CE05066 gene=WBGene00001166 locus=eftu-2 status=Confirmed uniprot=Q23463 insdc=CCD70949.1	22	13.9095	10.2746	14.5697	14.2677	11.3716	10.2968	13.1188	12.1912		3648.65	2695.16	3821.81	3742.61	2982.92	2700.99	3441.24	3197.9
ZK632.6a	wormpep=CE00423 gene=WBGene00000567 locus=cnx-1 status=Confirmed uniprot=P34652 insdc=CAA80183.1 product="Calnexin"	22	10.2642	21.1004	12.3838	12.9413	14.4052	8.96188	11.0774	8.86581		5916.89	12163.5	7138.75	7460.12	8303.98	5166.15	6385.66	5110.76
ZK721.2	wormpep=CE40008 gene=WBGene00006764 locus=unc-27 status=Confirmed uniprot=Q9GYF1 insdc=CCD73101.1 product="Troponin I 2"	22	13.6527	12.1548	11.8452	12.0812	12.255	11.4196	13.2543	13.3372		4627.85	4120.13	4015.19	4095.17	4154.09	3870.9	4492.81	4520.92
ZK892.1a	wormpep=CE24743 gene=WBGene00002266 locus=lec-3 status=Confirmed uniprot=Q09581 insdc=CAA88570.2 product="32 kDa beta-galactoside-binding lectin lec-3"	22	15.1673	11.0657	14.9154	10.0869	13.5855	11.0785	13.7689	10.3319		5588.2	4077.02	5495.41	3716.42	5005.41	4081.74	5072.99	3806.66
B0024.11	wormpep=CE05155 gene=WBGene00007101 status=Confirmed uniprot=Q17426 insdc=CAA94883.1 product="Putative pseudouridine synthase B0024.11"	21	14.7897	10.9366	12.8428	16.7467	11.1681	9.58676	13.1685	10.7607		5073.32	3751.59	4405.46	5744.63	3831	3288.55	4517.21	3691.25
B0205.6	wormpep=CE30405 gene=WBGene00015021 status=Confirmed uniprot=O61741 insdc=CCD61301.1	21	12.8409	16.6302	10.4618	10.0166	12.2651	13.8803	11.0099	12.8953		4703.74	6091.79	3832.24	3669.15	4492.81	5084.49	4033.02	4723.65
B0228.4c	wormpep=CE44996 gene=WBGene00015061 locus=cpna-2 status=Partially_confirmed uniprot=Q09221 insdc=CCD61457.1 product="Copine family protein 2"	21	13.8951	12.9146	10.4656	11.8012	12.4202	11.6847	12.5321	14.2864		3452.41	3208.79	2600.32	2932.16	3085.96	2903.21	3113.75	3549.62
C04F12.1	wormpep=CE19674 gene=WBGene00007297 status=Confirmed uniprot=Q9XVF1 insdc=CAB03833.1	21	8.14812	11.8112	5.31443	5.90303	19.2529	23.0555	8.24122	18.2736		2901.97	4206.58	1892.75	2102.38	6856.96	8211.27	2935.13	6508.2
C04F6.1	wormpep=CE03921 gene=WBGene00006929 locus=vit-5 status=Confirmed uniprot=P06125 insdc=CCD63027.1 product="Vitellogenin-5"	21	4.74464	31.0313	7.23794	5.86914	8.76206	15.3227	9.5697	17.4625		1455.25	9517.79	2219.99	1800.16	2687.46	4699.71	2935.17	5356.01
C04G2.6	wormpep=CE42607 gene=WBGene00001001 locus=dis-3 status=Confirmed uniprot=Q17632 insdc=CAA94677.2 product="Probable exosome complex exonuclease RRP44"	21	13.3501	13.1005	11.0703	14.9376	11.3776	11.2783	12.5881	12.2976		4049.21	3973.48	3357.71	4530.72	3450.92	3420.8	3818.07	3729.96
C05D11.12	wormpep=CE29662 gene=WBGene00002855 locus=let-721 status=Confirmed uniprot=Q11190 insdc=CCD63203.1 product="Electron transfer flavoprotein-ubiquinone oxidoreductase, mitochondrial"	21	13.7353	10.7649	16.6946	12.6434	12.1432	9.7622	12.9941	11.2624		6804.91	5333.27	8271.08	6263.97	6016.16	4836.52	6437.71	5579.76
C06G3.9	wormpep=CE07985 gene=WBGene00015555 locus=ufl-1 status=Confirmed uniprot=Q17750 insdc=CCD83557.1 product="E3 UFM1-protein ligase 1 homolog"	21	13.2617	13.1342	12.8049	11.4486	10.6665	13.1521	13.1252	12.4067		5132.27	5082.93	4955.48	4430.6	4127.92	5089.84	5079.44	4801.36
C06H2.1	wormpep=CE15602 gene=WBGene00007385 locus=atp-5 status=Confirmed uniprot=Q17763 insdc=CAA99772.1	21	10.0464	20.1152	10.7367	14.035	12.7796	10.4327	12.1743	9.68021		3270.08	6547.49	3494.78	4568.37	4159.75	3395.82	3962.74	3150.9
C08B11.7	wormpep=CE36913 gene=WBGene00006724 locus=ubh-4 status=Confirmed uniprot=Q09444 insdc=CAA86665.2 product="Probable ubiquitin carboxyl-terminal hydrolase ubh-4"	21	12.2185	9.63033	14.0191	15.7786	12.2731	11.6042	13.2245	11.2518		4623.66	3644.28	5305.06	5970.87	4644.33	4391.23	5004.36	4257.86
C29E4.3a	wormpep=CE37483 gene=WBGene00004303 locus=ran-2 status=Confirmed uniprot=P34342 insdc=CCD66004.1 product="Ran GTPase-activating protein 2"	21	13.3416	10.5122	14.2533	14.8883	12.2382	11.0135	12.5794	11.1735		4476.75	3527.35	4782.66	4995.73	4106.49	3695.55	4220.97	3749.24
C34C12.8	wormpep=CE03057 gene=WBGene00007927 status=Confirmed uniprot=Q18421 insdc=CAA87101.1 product="GrpE protein homolog, mitochondrial"	21	9.576	18.5574	9.35492	11.0956	13.019	13.7858	10.6822	13.9291		3624.12	7023.19	3540.45	4199.22	4927.16	5217.36	4042.77	5271.6
C35B1.5	wormpep=CE16903 gene=WBGene00016435 status=Confirmed uniprot=O45060 insdc=CCD66740.1	21	8.61463	14.8698	8.34074	8.6866	12.2334	19.8388	8.69077	18.7253		2714.29	4685.15	2627.99	2736.96	3854.49	6250.77	2738.28	5899.96
C37C3.2a	wormpep=CE27367 gene=WBGene00016496 status=Confirmed uniprot=Q22918 insdc=CCD66940.1 product="Eukaryotic translation initiation factor 5"	21	14.595	11.3196	13.9293	11.9431	11.7513	10.3106	14.0764	12.0747		8142.67	6315.29	7771.26	6663.17	6556.15	5752.36	7853.31	6736.57
C38C6.2a	wormpep=CE31162 gene=WBGene00000225 locus=atgp-2 status=Confirmed uniprot=O45298 insdc=CAB07562.2	21	15.6566	11.2049	14.5015	9.79874	13.0666	10.6025	13.286	11.8832		4728.63	3384.11	4379.78	2959.43	3946.39	3202.18	4012.66	3589
C39F7.4	wormpep=CE16905 gene=WBGene00004266 locus=rab-1 status=Confirmed uniprot=Q9UAQ6 insdc=CCD67094.1	21	12.6207	12.243	11.1464	12.349	11.6753	13.6242	11.8573	14.4841		5074.32	4922.47	4481.55	4965.08	4694.2	5477.8	4767.36	5823.54
C41C4.8	wormpep=CE05402 gene=WBGene00008053 locus=cdc-48.2 status=Confirmed uniprot=P54812 insdc=CAA88105.1 product="Transitional endoplasmic reticulum ATPase homolog 2"	21	13.4013	10.5228	15.5971	14.8343	11.1133	11.0762	12.8506	10.6044		3767.97	2958.65	4385.35	4170.88	3124.67	3114.22	3613.13	2981.58
C44B12.1	wormpep=CE27850 gene=WBGene00016636 locus=perm-2 status=Confirmed uniprot=O44145 insdc=CCD67227.1	21	4.97352	7.71084	6.01145	5.02909	16.1587	38.5903	6.71965	14.8065		1680.65	2605.65	2031.39	1699.43	5460.35	13040.5	2270.71	5003.41
C46F4.2	wormpep=CE30907 gene=WBGene00016716 locus=acs-17 status=Confirmed uniprot=Q18660 insdc=CCD67503.1 product="long-chain-fatty-acid-CoA ligase"	21	14.1645	12.4322	11.5849	11.5393	11.283	10.6776	12.1022	16.2163		3875.7	3401.71	3169.87	3157.38	3087.26	2921.6	3311.41	4437.12
C49C3.4a	wormpep=CE19743 gene=WBGene00008194 status=Confirmed uniprot=Q9XUF9 insdc=CAB05159.1	21	10.6107	9.67249	8.43602	6.63753	18.1862	20.9816	11.2494	14.226		2997.12	2732.1	2382.85	1874.85	5136.91	5926.49	3177.53	4018.29
C50F2.3	wormpep=CE08909 gene=WBGene00016837 locus=syf-1 status=Confirmed uniprot=P91175 insdc=CCD67770.1	21	13.1931	10.7262	13.7559	16.1092	12.0219	10.4572	12.1339	11.6026		3425.54	2785.01	3571.66	4182.7	3121.43	2715.18	3150.51	3012.57
C53A5.1	wormpep=CE08950 gene=WBGene00008262 locus=ril-1 status=Confirmed uniprot=O17694 insdc=CAB03983.1	21	11.5918	19.5755	10.1606	12.2424	13.0739	9.87335	13.5202	9.96227		4251.1	7179	3726.25	4489.71	4794.63	3620.89	4958.31	3653.5
C53B7.4	wormpep=CE06974 gene=WBGene00000210 locus=asg-2 status=Confirmed uniprot=Q18803 insdc=CCD67887.1 product="Probable ATP synthase subunit g 2, mitochondrial"	21	11.5911	18.7423	9.42597	10.4881	12.5404	12.0886	12.7508	12.3727		2095.11	3387.71	1703.76	1895.74	2266.7	2185.04	2304.73	2236.38
C53C9.2	wormpep=CE27882 gene=WBGene00016898 status=Confirmed uniprot=Q09936 insdc=CCD67909.1	21	14.6089	10.7751	15.1893	11.8023	12.4423	9.91697	13.1717	12.0933		4101.84	3025.4	4264.79	3313.81	3493.51	2784.45	3698.31	3395.5
F08C6.6	wormpep=CE27925 gene=WBGene00017244 locus=apy-1 status=Confirmed uniprot=Q19202 insdc=CCD67349.1 product="Apyrase apy-1"	21	10.3799	13.1794	9.51974	9.30703	11.4254	15.9215	12.5397	17.7273		3337.97	4238.2	3061.34	2992.94	3674.16	5120.02	4032.49	5700.71
F09G8.3	wormpep=CE24890 gene=WBGene00017319 locus=mrps-9 status=Confirmed uniprot=P34388 insdc=CCD62643.1 product="Probable 40S ribosomal protein S9, mitochondrial"	21	13.054	12.3828	13.1209	13.2125	11.8748	12.2716	12.2882	11.7952		3596.95	3411.98	3615.36	3640.62	3272.02	3381.36	3385.92	3250.09
F13D12.7a	wormpep=CE02186 gene=WBGene00001679 locus=gpb-1 status=Confirmed uniprot=P17343 insdc=CAA88948.1 product="Guanine nucleotide-binding protein subunit beta-1"	21	12.857	14.3141	12.4637	10.7447	13.3699	11.5821	12.4532	12.2154		3798.17	4228.64	3681.99	3174.17	3949.69	3421.54	3678.88	3608.63
F21F8.7	wormpep=CE09542 gene=WBGene00000219 locus=asp-6 status=Confirmed uniprot=O01530 insdc=CCD64751.1 product="Aspartic protease 6"	21	13.345	11.7736	12.4144	5.72939	16.1184	16.6994	13.0363	10.8836		3466.67	3058.48	3224.92	1488.34	4187.13	4338.06	3386.48	2827.28
F22A3.6a	wormpep=CE04442 gene=WBGene00017691 locus=ilys-5 status=Confirmed uniprot=Q19698 insdc=CCD64578.1	21	13.2218	10.8556	14.9531	9.36277	12.3615	10.5357	20.9354	7.77414		3429.96	2816.12	3879.09	2428.86	3206.79	2733.13	5430.98	2016.74
F25B4.1	wormpep=CE09620 gene=WBGene00017765 locus=gcst-1 status=Confirmed uniprot=Q22968 insdc=CCD64504.1 product="Aminomethyltransferase"	21	9.99986	14.4906	9.68694	11.1396	12.2707	17.309	9.78425	15.3191		3448.56	4997.25	3340.64	3841.6	4231.68	5969.18	3374.2	5282.95
F25G6.9	wormpep=CE32879 gene=WBGene00017800 status=Confirmed uniprot=O16928 insdc=CCD64110.1	21	11.5942	10.7152	13.9544	18.3529	11.6295	11.0434	11.7406	10.97		3344.64	3091.08	4025.5	5294.36	3354.82	3185.75	3386.88	3164.57
F26G1.7	wormpep=CE02699 gene=WBGene00003424 locus=msp-3 status=Confirmed uniprot=Q19832 insdc=CCD65850.1 product="Major sperm protein 3"	21	13.2756	9.44048	5.87128	18.8784	11.2814	10.4226	20.5031	10.3272		3039.46	2161.41	1344.24	4322.24	2582.89	2386.26	4694.21	2364.42
F29C4.2	wormpep=CE17720 gene=WBGene00017926 locus=cox-6C status=Confirmed uniprot=O76367 insdc=CCD62177.1	21	16.4817	10.0238	14.5604	11.1158	11.3325	9.95474	15.9344	10.5966		5872.26	3571.38	5187.69	3960.42	4037.64	3546.76	5677.26	3775.46
F32A7.5a	wormpep=CE09846 gene=WBGene00009306 locus=maph-1.1 status=Confirmed uniprot=P91859 insdc=CAB05498.1 product="Microtubule-associated protein homolog maph-1.1"	21	12.808	11.6381	11.3898	10.1971	13.3645	13.1502	12.412	15.0404		3907.26	3550.36	3474.62	3110.78	4077.01	4011.64	3786.46	4588.28
F32D1.10	wormpep=CE09874 gene=WBGene00003159 locus=mcm-7 status=Confirmed uniprot=O16297 insdc=CCD68490.1 product="DNA helicase"	21	12.4733	9.60251	15.2292	19.4325	11.0418	9.59152	13.3362	9.29308		3860.96	2972.35	4714.02	6015.12	3417.85	2968.95	4128.07	2876.57
F32E10.4	wormpep=CE20745 gene=WBGene00002074 locus=ima-3 status=Confirmed uniprot=Q19969 insdc=CCD70435.1 product="Importin subunit alpha-3"	21	11.3659	15.2334	11.4076	13.85	11.8686	9.88613	13.4292	12.9593		3445.51	4617.94	3458.16	4198.56	3597.91	2996.94	4070.99	3928.55
F35C8.6	wormpep=CE39098 gene=WBGene00003990 locus=pfn-2 status=Confirmed uniprot=Q20025 insdc=CCD62785.1 product="Profilin-2"	21	13.2602	10.6627	12.1824	9.53473	14.9558	14.7314	12.7814	11.8915		3302.14	2655.29	3033.76	2374.41	3724.39	3668.52	3182.92	2961.29
F35G12.8	wormpep=CE03287 gene=WBGene00004874 locus=smc-4 status=Confirmed uniprot=Q20060 insdc=CAA86336.1 product="Structural maintenance of chromosomes protein 4"	21	12.926	9.29545	16.3081	18.1334	11.464	10.188	12.271	9.41415		4058.75	2918.77	5120.73	5693.87	3599.69	3199.03	3853.08	2956.04
F36A2.6	wormpep=CE09945 gene=WBGene00004484 locus=rps-15 status=Confirmed uniprot=Q9XVP0 insdc=CAB03065.1 product="40S ribosomal protein S15"	21	10.9305	18.846	10.7369	20.2147	11.3487	8.17394	11.8023	7.94705		7749.87	13362.1	7612.61	14332.5	8046.4	5795.45	8367.99	5634.58
F36D4.3a	wormpep=CE51572 gene=WBGene00002036 locus=hum-2 status=Confirmed uniprot=Q95ZU1 insdc=CCD68601.2	21	13.6858	10.6753	15.4004	13.6281	11.8317	11.0726	13.4141	10.292		2834.71	2211.14	3189.85	2822.75	2450.68	2293.44	2778.42	2131.77
F37H8.5	wormpep=CE15997 gene=WBGene00009514 status=Confirmed uniprot=O17861 insdc=CAB04345.1 product="GILT-like protein F37H8.5"	21	9.454	14.2012	9.28517	5.90015	17.763	18.7779	10.7085	13.91		3598.43	5405.34	3534.17	2245.74	6761.06	7147.34	4075.92	5294.5
F40E10.3	wormpep=CE05839 gene=WBGene00000822 locus=csq-1 status=Confirmed uniprot=Q20203 insdc=CAA93667.1 product="Calsequestrin"	21	13.5216	13.6758	10.6222	11.114	12.6126	11.3832	13.3121	13.7585		4816.9	4871.85	3784.05	3959.22	4493.07	4055.13	4742.28	4901.3
F40G9.3	wormpep=CE19850 gene=WBGene00006715 locus=ubc-20 status=Confirmed uniprot=Q9TZ69 insdc=CCD70929.1	21	11.3483	11.5112	13.1244	15.666	10.8079	12.4712	12.0125	13.0584		2857.94	2898.96	3305.22	3945.3	2721.85	3140.72	3025.2	3288.61
F42C5.9	wormpep=CE04562 gene=WBGene00018349 status=Confirmed uniprot=Q20329 insdc=CCD63350.1	21	13.5905	12.4159	11.4856	9.80202	12.8482	13.4279	12.1058	14.3242		2739.71	2502.92	2315.39	1975.99	2590.07	2706.94	2440.41	2887.62
F45D11.14	wormpep=CE23736 gene=WBGene00018459 status=Predicted uniprot=Q9N5T2 insdc=CCD66368.1	21	23.1963	3.94967	4.93728	2.54744	27.2503	7.21144	21.0768	9.83089		7149.38	1217.34	1521.73	785.154	8398.87	2222.66	6496.12	3030
F48E8.3	wormpep=CE36546 gene=WBGene00018610 status=Confirmed uniprot=Q09567 insdc=CCD71512.1	21	14.3275	11.9569	14.1043	10.4681	13.0968	12.1491	12.7017	11.1953		5459.28	4556	5374.24	3988.71	4990.34	4629.24	4839.79	4265.8
F55C5.5	wormpep=CE11158 gene=WBGene00010094 locus=tsfm-1 status=Confirmed uniprot=Q20819 insdc=CAB01570.1 product="Elongation factor Ts, mitochondrial"	21	10.2991	17.7546	9.73948	9.1946	14.4538	15.3714	10.5664	12.6204		2892.72	4986.74	2735.53	2582.49	4059.65	4317.38	2967.8	3544.71
F56A3.3a	wormpep=CE11218 gene=WBGene00003792 locus=npp-6 status=Partially_confirmed uniprot=P91350 insdc=CCD66430.1	21	13.1641	10.2268	14.1296	14.3675	11.5322	10.9844	12.1816	13.4139		4229.8	3286	4540.03	4616.47	3705.44	3529.45	3914.11	4310.06
F58G1.1	wormpep=CE17921 gene=WBGene00010263 locus=wago-4 status=Confirmed uniprot=O62275 insdc=CAB04524.1 product="Piwi-like protein"	21	12.1296	7.9444	15.3017	22.249	12.5015	9.91105	12.6339	7.32882		5189.21	3398.71	6546.24	9518.38	5348.29	4240.07	5404.94	3135.36
F59D8.2	wormpep=CE26817 gene=WBGene00006928 locus=vit-4 status=Partially_confirmed uniprot=P18947 insdc=CCD71958.1 product="Vitellogenin-4"	21	3.28199	28.1537	9.09362	11.1243	6.30047	14.5874	7.85479	19.6038		1126.48	9663.24	3121.22	3818.2	2162.52	5006.85	2696.01	6728.65
H34C03.2a	wormpep=CE19500 gene=WBGene00019259 status=Confirmed uniprot=Q9TYY8 insdc=CCD65007.1 product="Ubiquitin carboxyl-terminal hydrolase"	21	11.0327	16.8492	11.9753	14.0252	12.1536	9.73526	11.5206	12.7083		3628.82	5541.96	3938.85	4613.1	3997.53	3202.08	3789.29	4179.95
K06A4.5	wormpep=CE06109 gene=WBGene00010595 locus=haao-1 status=Confirmed uniprot=Q19341 insdc=CAA94787.1 product="3-hydroxyanthranilate 3,4-dioxygenase"	21	14.0509	13.211	11.7438	6.64407	14.7012	14.1301	12.4519	13.0671		6070.46	5707.57	5073.7	2870.46	6351.41	6104.65	5379.64	5645.42
K08F4.2	wormpep=CE37535 gene=WBGene00010677 locus=gtbp-1 status=Confirmed uniprot=Q21351 insdc=CAA93082.2	21	12.4908	12.7674	16.0505	16.1759	11.3295	8.90214	13.5102	8.77355		3992.92	4081.34	5130.87	5170.94	3621.71	2845.74	4318.82	2804.64
K09A9.5	wormpep=CE11980 gene=WBGene00001520 locus=gas-1 status=Confirmed uniprot=Q93873 insdc=CAB01886.1 product="Probable NADH dehydrogenase [ubiquinone] iron-sulfur protein 2, mitochondrial"	21	15.6431	13.3885	14.1483	11.6208	8.64069	7.88812	13.7326	14.9379		5167.46	4422.7	4673.66	3838.74	2854.32	2605.72	4536.36	4934.5
M03C11.7	wormpep=CE03498 gene=WBGene00010844 locus=prp-3 status=Confirmed uniprot=Q21486 insdc=CAA88957.1	21	12.7196	9.98203	15.4085	14.6694	13.3564	11.83	12.1531	9.88088		3996.51	3136.36	4841.37	4609.15	4196.6	3716.99	3818.53	3104.58
M116.5	wormpep=CE49695 gene=WBGene00019792 status=Confirmed uniprot=Q965L0 insdc=CCD68524.2	21	14.4834	9.92785	13.0574	12.6923	11.5297	11.5852	12.8007	13.9234		5181.9	3552	4671.69	4541.07	4125.1	4144.97	4579.84	4981.52
R02D3.2	wormpep=CE18096 gene=WBGene00019820 locus=cogc-8 status=Confirmed uniprot=O44502 insdc=CCD73166.1 product="Conserved oligomeric Golgi complex subunit 8"	21	13.1322	11.7793	10.9732	15.9224	11.8287	11.0339	13.0556	12.2747		4341.04	3893.81	3627.37	5263.4	3910.15	3647.44	4315.74	4057.59
R04E5.10a	wormpep=CE30100 gene=WBGene00002057 locus=ifd-1 status=Confirmed uniprot=Q86DC6 insdc=CCD65958.1 product="Intermediate filament protein ifd-1"	21	15.0151	11.9876	11.0194	7.98454	13.5332	12.4465	14.4799	13.5338		4964.9	3963.81	3643.68	2640.17	4474.89	4115.56	4787.93	4475.07
R06A4.8	wormpep=CE18115 gene=WBGene00011050 locus=agl-1 status=Confirmed uniprot=O62334 insdc=CAB05588.1	21	12.945	13.3854	10.889	9.74469	12.018	13.9949	12.1508	14.8722		4885.12	5051.34	4109.24	3677.41	4535.29	5281.33	4585.43	5612.41
R08E5.2	wormpep=CE12574 gene=WBGene00019962 locus=cysl-3 status=Confirmed uniprot=O01592 insdc=CCD73276.1 product="Cysteine synthase 3"	21	13.1328	14.2664	12.2578	14.6357	10.7171	13.2776	10.508	11.2047		3219.5	3497.41	3005	3587.94	2627.29	3255.01	2576.05	2746.83
R119.4	wormpep=CE23925 gene=WBGene00004143 locus=pqn-59 status=Confirmed uniprot=O61708 insdc=CCD73343.1	21	12.0106	11.9359	15.127	15.6178	12.3277	9.4446	12.728	10.8083		3900.33	3876.06	4912.35	5071.73	4003.31	3067.04	4133.3	3509.91
R12E2.3	wormpep=CE18135 gene=WBGene00004464 locus=rpn-8 status=Confirmed uniprot=O61792 insdc=CCD65169.1	21	12.0139	11.3329	14.932	15.6934	11.0375	11.3534	12.7595	10.8774		3958.84	3734.46	4920.42	5171.35	3637.12	3741.2	4204.55	3584.34
R13F6.10	wormpep=CE31579 gene=WBGene00020068 locus=cra-1 status=Confirmed uniprot=Q21986 insdc=CCD70181.1 product="N-terminal acetyltransferase B complex subunit NAA25 homolog"	21	13.0434	11.3509	13.5486	14.9822	10.5883	10.8721	14.1252	11.4891		5787.06	5036.13	6011.21	6647.26	4697.76	4823.7	6267.03	5097.45
T02H6.11	wormpep=CE21147 gene=WBGene00020181 status=Confirmed uniprot=Q9N5E4 insdc=CCD73582.1	21	10.8497	19.4729	11.9433	14.9557	13.2381	8.10341	13.3459	8.09095		2597.63	4662.16	2859.44	3580.68	3169.46	1940.11	3195.26	1937.12
T04D1.4	wormpep=CE41928 gene=WBGene00007053 locus=chd-7 status=Confirmed uniprot=O61845 insdc=CCD61264.1	21	14.7449	10.2637	19.5156	11.1076	12.4824	9.53876	11.7691	10.5779		4566.88	3178.94	6044.48	3440.3	3866.13	2954.4	3645.2	3276.25
T05H4.12	wormpep=CE13291 gene=WBGene00020275 locus=atp-4 status=Confirmed uniprot=O16517 insdc=CCD72036.1	21	11.1061	14.6041	12.1713	13.0358	13.8274	12.0163	12.636	10.6031		3681.28	4840.75	4034.36	4320.93	4583.3	3982.98	4188.4	3514.55
T05H4.6b	wormpep=CE13279 gene=WBGene00020269 locus=erfa-1 status=Confirmed uniprot=O16520 insdc=CDG24149.1 product="Eukaryotic peptide chain release factor subunit 1"	21	11.731	14.24	12.8408	15.7084	11.6566	10.2493	13.9216	9.6524		4513.75	5479.17	4940.77	6044.15	4485.12	3943.65	5356.66	3713.98
T07F10.1a	wormpep=CE21162 gene=WBGene00011587 locus=anp-1 status=Confirmed uniprot=Q22317 insdc=CAB01242.1 product="Aminopeptidase"	21	11.9869	13.1561	13.2703	14.1935	9.43315	9.07243	12.785	16.1026		3350.28	3677.06	3708.97	3967.01	2636.51	2535.69	3573.32	4500.59
T12D8.9a	wormpep=CE34093 gene=WBGene00011736 status=Confirmed uniprot=G5EBU8 insdc=CAB03350.3	21	14.3953	14.2802	11.3117	10.2971	12.5224	11.7817	12.9755	12.436		5929.34	5881.92	4659.21	4241.33	5157.9	4852.81	5344.54	5122.32
T13H5.4	wormpep=CE23981 gene=WBGene00011758 status=Confirmed uniprot=Q22469 insdc=CAA91420.2	21	14.5638	10.6345	15.098	12.5038	11.9118	11.0829	13.6153	10.5899		3725.99	2720.71	3862.65	3198.95	3047.5	2835.43	3483.32	2709.3
T20B5.1	wormpep=CE28680 gene=WBGene00000161 locus=apa-2 status=Confirmed uniprot=Q22601 insdc=CCD68583.1 product="AP-2 complex subunit alpha"	21	12.9132	12.3655	13.3287	10.6529	11.9273	12.2236	12.1993	14.3894		3082.59	2951.83	3181.77	2543.03	2847.24	2917.97	2912.17	3434.98
T20F5.2	wormpep=CE13818 gene=WBGene00003950 locus=pbs-4 status=Confirmed uniprot=P91477 insdc=CCD67779.1 product="Proteasome subunit beta type-2"	21	11.962	10.2986	13.6185	15.7629	12.2077	11.9748	13.5865	10.5891		3095.56	2665.1	3524.23	4079.18	3159.14	3098.89	3515.96	2740.28
T22A3.8	wormpep=CE31067 gene=WBGene00002248 locus=lam-3 status=Confirmed uniprot=G5ECE3 insdc=CAB03385.3	21	13.8383	10.0943	21.9781	8.46634	12.9441	10.7589	11.568	10.352		3220.65	2349.29	5115.07	1970.41	3012.53	2503.97	2692.27	2409.28
T25C12.3	wormpep=CE40820 gene=WBGene00012018 status=Confirmed uniprot=G5ECR0 insdc=CAA91487.2	21	7.77784	8.42007	32.3871	21.2517	7.58592	6.5024	7.7006	8.37435		1938.08	2098.11	8070.21	5295.51	1890.26	1620.27	1918.84	2086.72
W04D2.1a	wormpep=CE06539 gene=WBGene00000228 locus=atn-1 status=Confirmed uniprot=Q23158 insdc=CAA99941.1	21	12.9121	11.2175	11.7033	12.1161	13.4784	12.3332	12.6068	13.6326		4227.18	3672.41	3831.43	3966.57	4412.56	4037.67	4127.22	4463.06
W05H9.1a	wormpep=CE05036 gene=WBGene00021048 status=Confirmed uniprot=Q23179 insdc=CCD64548.1	21	12.0943	16.1972	8.90017	4.23184	12.0779	13.8732	14.5174	18.108		6290.73	8424.82	4629.34	2201.16	6282.22	7216.03	7551.1	9418.71
W06H3.3	wormpep=CE29830 gene=WBGene00012316 locus=ctps-1 status=Confirmed uniprot=G5EC98 insdc=CAA16517.2 product="CTP synthase"	21	12.8099	14.448	12.1397	13.7057	10.7906	10.6243	14.1629	11.3189		3422.72	3860.43	3243.65	3662.07	2883.18	2838.75	3784.25	3024.33
W09C5.8	wormpep=CE20171 gene=WBGene00012354 locus=cox-4 status=Confirmed uniprot=Q9U329 insdc=CAB63334.1	21	17.8582	9.29962	15.0092	10.4857	11.5467	10.0385	16.3191	9.44297		6072	3161.98	5103.3	3565.25	3926	3413.21	5548.69	3210.72
Y111B2A.4a	wormpep=CE44299 gene=WBGene00013730 locus=sql-1 status=Confirmed uniprot=D0Z5P0 insdc=CBI63237.1	21	12.0267	11.8605	13.4082	14.6459	11.9734	11.5379	12.8494	11.698		3263.96	3218.84	3638.88	3974.78	3249.48	3131.3	3487.23	3174.74
Y37D8A.19	wormpep=CE20223 gene=WBGene00012557 status=Confirmed uniprot=Q9XWU9 insdc=CAA21542.1	21	7.86983	9.9903	15.3443	13.3986	13.4575	16.3224	10.7514	12.8656		702.73	892.077	1370.16	1196.42	1201.67	1457.5	960.039	1148.83
Y40B10A.1a	wormpep=CE26077 gene=WBGene00021486 locus=lbp-9 status=Partially_confirmed uniprot=Q965W1 insdc=CCD70629.1 product="Fatty acid-binding protein homolog 9"	21	11.2391	9.46605	15.3357	13.5198	11.5321	14.2143	13.6903	11.0025		3733.78	3144.75	5094.74	4491.47	3831.13	4722.19	4548.12	3655.2
Y44E3A.6a	wormpep=CE31372 gene=WBGene00021551 status=Confirmed uniprot=Q8ITV7 insdc=CCD73446.1	21	12.8371	11.1316	13.6737	12.4522	12.8092	12.3448	12.1102	12.6411		2935.22	2545.25	3126.5	2847.21	2928.84	2822.66	2769.01	2890.4
Y47G6A.21	wormpep=CE37066 gene=WBGene00021646 status=Confirmed uniprot=Q9BL81 insdc=CCD72567.1	21	10.9443	17.3257	10.5815	10.8399	11.1126	14.4603	10.2289	14.5069		2885.19	4567.51	2789.57	2857.67	2929.56	3812.1	2696.6	3824.41
Y48B6A.3	wormpep=CE42702 gene=WBGene00006964 locus=xrn-2 status=Confirmed uniprot=Q9U299 insdc=CAB54449.2 product="5'-3' exoribonuclease 2 homolog"	21	12.693	9.88286	13.6734	16.3524	12.7928	11.4699	11.9837	11.152		4071.03	3169.72	4385.47	5244.68	4103.02	3678.72	3843.52	3576.76
Y53F4B.22a	wormpep=CE35675 gene=WBGene00013168 locus=arp-1 status=Confirmed uniprot=Q9NA98 insdc=CAB70110.2	21	14.0838	13.0709	12.9858	11.7533	12.4692	12.3454	12.2326	11.059		4576.68	4247.52	4219.88	3819.35	4052.02	4011.79	3975.13	3593.75
Y54G11A.13a	wormpep=CE22478 gene=WBGene00013220 locus=ctl-3 status=Partially_confirmed uniprot=Q8MYL7 insdc=CAD31698.1 product="Catalase"	21	10.6273	16.8552	9.98274	8.38286	17.0192	14.7692	9.76365	12.6		2765.19	4385.68	2597.49	2181.2	4428.35	3842.92	2540.48	3278.49
Y55F3BR.1	wormpep=CE29884 gene=WBGene00021938 status=Confirmed uniprot=Q9N341 insdc=CCD67291.1	21	12.3908	11.8971	11.5574	12.548	12.1153	12.5357	12.8395	14.1162		2022.87	1942.26	1886.81	2048.52	1977.89	2046.52	2096.12	2304.54
Y66H1B.4	wormpep=CE20348 gene=WBGene00004981 locus=spl-1 status=Confirmed uniprot=Q9Y194 insdc=CCD69676.1 product="Sphingosine-1-phosphate lyase"	21	12.564	14.3081	10.8463	12.5605	10.9595	12.2505	11.7209	14.7903		3920.96	4465.25	3384.9	3919.86	3420.22	3823.13	3657.85	4615.73
Y69H2.3a	wormpep=CE46580 gene=WBGene00013481 status=Confirmed uniprot=Q9U1T6 insdc=CAB54472.3	21	7.17319	13.7691	7.18612	8.45704	14.3206	22.2466	10.8223	16.0251		1410.19	2706.89	1412.73	1662.59	2815.32	4373.51	2127.58	3150.4
Y71H2AM.19b	wormpep=CE47305 gene=WBGene00002244 locus=laf-1 status=Confirmed uniprot=D0PV95 insdc=CCG28150.1 product="ATP-dependent RNA helicase laf-1"	21	11.5437	12.5164	12.521	17.7251	11.1602	10.5706	12.2144	11.7486		3607.56	3911.54	3912.96	5539.32	3487.72	3303.45	3817.17	3671.61
Y87G2A.6	wormpep=CE24686 gene=WBGene00000891 locus=cyn-15 status=Confirmed uniprot=Q9U1Q3 insdc=CAB60429.1	21	13.1307	10.3819	13.9365	14.1828	12.4331	11.3776	12.5564	12.0011		3456.38	2732.83	3668.5	3733.32	3272.76	2994.92	3305.22	3159.03
ZC410.2	wormpep=CE35701 gene=WBGene00013880 locus=mppb-1 status=Confirmed uniprot=Q23295 insdc=CAA92566.2	21	12.5848	12.9233	11.3942	11.3539	11.6621	13.8013	11.5004	14.78		2702.03	2774.71	2446.42	2437.76	2503.92	2963.23	2469.2	3173.36
ZK1005.1a	wormpep=CE24712 gene=WBGene00004053 locus=tank-1 status=Confirmed uniprot=Q9TXQ1 insdc=CCD69563.1 product="Tankyrase-like protein"	21	15.4276	11.6736	13.7126	7.71209	13.4923	11.8224	12.0191	14.1403		4737.08	3584.42	4210.48	2368.02	4142.86	3630.1	3690.5	4341.83
ZK1055.7	wormpep=CE18476 gene=WBGene00022848 status=Confirmed uniprot=O76449 insdc=CCD68852.1	21	10.382	13.0067	8.0805	8.18343	15.7957	19.08	10.6283	14.8434		3233.83	4051.4	2516.96	2549.02	4920.12	5943.15	3310.55	4623.51
ZK1307.8	wormpep=CE15547 gene=WBGene00014249 status=Confirmed uniprot=G5EC87 insdc=CAA87438.1	21	11.8061	13.2564	12.5229	10.4047	13.8609	12.4127	13.0923	12.644		3520.57	3953.05	3734.3	3102.66	4133.3	3701.45	3904.11	3770.44
ZK829.7	wormpep=CE18467 gene=WBGene00014096 status=Confirmed uniprot=Q23624 insdc=CAA98080.1	21	11.2885	13.2385	10.7914	9.86545	11.6122	15.7104	11.2085	16.285		3560.17	4175.17	3403.41	3111.37	3662.27	4954.77	3534.93	5135.97
B0395.3	wormpep=CE02944 gene=WBGene00007175 status=Confirmed uniprot=Q17499 insdc=CAA92218.1	20	11.2076	15.5171	10.2671	10.4918	10.0767	14.0645	11.975	16.4001		3046.89	4218.45	2791.2	2852.28	2739.44	3823.56	3255.51	4458.5
C01G10.8	wormpep=CE07817 gene=WBGene00007235 locus=ahsa-1 status=Confirmed uniprot=Q93168 insdc=CAB02710.1	20	13.4891	12.194	13.9246	12.8588	10.5993	11.1685	13.7427	12.0229		4914.23	4442.43	5072.91	4684.62	3861.45	4068.83	5006.62	4380.09
C01G6.6a	wormpep=CE00868 gene=WBGene00006510 locus=mtrr-1 status=Confirmed uniprot=Q17574 insdc=CAA84637.1 product="Putative methionine synthase reductase"	20	13.7634	12.5713	14.3539	18.891	8.81544	8.34592	13.4568	9.80225		3908.45	3569.93	4076.16	5364.58	2503.36	2370.03	3821.39	2783.59
C03C10.1	wormpep=CE00872 gene=WBGene00002202 locus=kin-19 status=Confirmed uniprot=P42168 insdc=CAA84685.1 product="Casein kinase I isoform alpha"	20	17.2134	12.2007	9.8647	10.7808	10.6914	11.7336	11.4893	16.026		5868.39	4159.47	3363.07	3675.4	3644.91	4000.2	3916.94	5463.57
C04C3.3	wormpep=CE27647 gene=WBGene00015413 locus=pdhb-1 status=Confirmed uniprot=O44451 insdc=CCD62196.1 product="Pyruvate dehydrogenase E1 component subunit beta, mitochondrial"	20	12.5451	11.6366	11.7731	13.2833	11.7703	13.7527	12.1168	13.1221		2745.63	2546.8	2576.67	2907.2	2576.06	3009.94	2651.9	2871.92
C05D9.3	wormpep=CE35381 gene=WBGene00015472 status=Confirmed uniprot=Q9GYK2 insdc=CCD63144.1 product="Uncharacterized integrin beta-like protein C05D9.3"	20	14.3857	14.6689	12.4519	9.96725	12.79	10.6211	14.0127	11.1025		5845.04	5960.11	5059.31	4049.79	5196.69	4315.45	5693.52	4511.07
C06G3.5a	wormpep=CE26867 gene=WBGene00015551 status=Confirmed uniprot=H2KYI5 insdc=CCD83552.1	20	12.5267	13.1328	12.0282	10.294	13.4092	11.7506	14.7658	12.0927		4967.51	5207.85	4769.83	4082.1	5317.44	4659.75	5855.41	4795.4
C09H10.3	wormpep=CE02132 gene=WBGene00003831 locus=nuo-1 status=Confirmed uniprot=Q17880 insdc=CAA90435.1 product="NADH dehydrogenase [ubiquinone] flavoprotein 1, mitochondrial"	20	16.5717	10.4825	17.4379	14.2981	9.41177	6.61495	14.4898	10.6934		4091.73	2588.24	4305.59	3530.34	2323.87	1633.3	3577.67	2640.3
C13G3.3a	wormpep=CE05279 gene=WBGene00007554 locus=pptr-2 status=Confirmed uniprot=Q17948 insdc=CAA98422.1 product="Serine\/threonine protein phosphatase 2A regulatory subunit"	20	13.4483	11.7082	13.7913	12.7977	12.4276	11.9162	11.8329	12.0779		4650.91	4049.12	4769.53	4425.9	4297.93	4121.07	4092.24	4176.96
C14B9.7	wormpep=CE00078 gene=WBGene00004433 locus=rpl-21 status=Confirmed uniprot=P34334 insdc=CCD64440.1 product="60S ribosomal protein L21"	20	14.2939	11.0578	14.0525	18.2684	10.8567	8.78773	13.5058	9.17705		3552.3	2748.05	3492.3	4540.03	2698.09	2183.91	3356.43	2280.66
C14F11.4a	wormpep=CE35398 gene=WBGene00015780 status=Confirmed uniprot=B3WFT8 insdc=CCD64546.1	20	13.723	10.0133	12.94	13.0916	12.699	12.6596	15.1839	9.68959		4232.63	3088.44	3991.15	4037.91	3916.81	3904.64	4683.23	2988.6
C17H12.14	wormpep=CE19362 gene=WBGene00006917 locus=vha-8 status=Confirmed uniprot=Q95X44 insdc=CCD65002.1	20	12.9137	15.2575	12.642	10.5435	11.2151	12.2169	12.7326	12.4786		4246.73	5017.53	4157.4	3467.29	3688.14	4017.61	4187.19	4103.67
C18C4.7a	wormpep=CE52149 gene=WBGene00015968 status=Confirmed uniprot=A0A2C9C3A0 insdc=SOF58819.1	20	12.9604	11.7481	12.1212	9.76313	14.0072	14.081	12.0254	13.2935		3233.63	2931.17	3024.25	2435.91	3494.8	3513.21	3000.35	3316.75
C18G1.4a	wormpep=CE17420 gene=WBGene00003994 locus=pgl-3 status=Confirmed uniprot=G5EBV6 insdc=CCD65226.1	20	12.4489	9.82623	16.0756	16.3776	11.2817	10.5753	14.8054	8.6093		4718.12	3724.14	6092.67	6207.1	4275.75	4008.04	5611.27	3262.93
C24H11.7a	wormpep=CE44078 gene=WBGene00007703 locus=gbf-1 status=Confirmed uniprot=G5EGS5 insdc=CAB03915.3	20	12.4203	13.4457	11.8367	12.301	12.506	12.3798	12.0562	13.0543		4243.95	4594.31	4044.55	4203.18	4273.24	4230.1	4119.54	4460.57
C27H6.2	wormpep=CE43279 gene=WBGene00007784 locus=ruvb-1 status=Confirmed uniprot=O17607 insdc=CAB02793.2 product="RuvB-like 1"	20	10.7515	14.4042	12.4623	19.7559	12.8584	8.46215	12.861	8.44462		3211.64	4302.76	3722.7	5901.39	3841	2527.78	3841.77	2522.54
C29F3.1	wormpep=CE08435 gene=WBGene00001150 locus=ech-1.1 status=Confirmed uniprot=O17612 insdc=CAB02799.1	20	11.763	11.0485	13.0476	10.6902	14.4764	14.0372	12.0935	12.8435		2926.07	2748.35	3245.63	2659.23	3601.03	3491.81	3008.3	3194.86
C34C6.4	wormpep=CE03052 gene=WBGene00007917 status=Confirmed uniprot=Q18429 insdc=CAA91263.1	20	10.7193	13.6643	9.98386	11.2198	11.3152	16.0852	10.5179	16.4944		2164.16	2758.73	2015.68	2265.21	2284.48	3247.5	2123.49	3330.12
C35D10.4	wormpep=CE32159 gene=WBGene00000767 locus=coq-8 status=Confirmed uniprot=Q18486 insdc=CCD66776.1 product="Atypical kinase coq-8, mitochondrial"	20	11.0939	14.5854	10.9271	10.619	12.4907	14.2238	11.7059	14.3541		2148.51	2824.69	2116.21	2056.53	2419.02	2754.66	2267.02	2779.9
C36E8.5	wormpep=CE00913 gene=WBGene00006537 locus=tbb-2 status=Confirmed uniprot=P52275 insdc=CAA84648.1 product="Tubulin beta-2 chain"	20	13.0108	19.1726	13.0871	13.1184	11.9548	8.69882	10.8923	10.0651		4780.98	7045.23	4809.03	4820.53	4392.95	3196.49	4002.52	3698.55
C42D8.2a	wormpep=CE06950 gene=WBGene00006926 locus=vit-2 status=Confirmed uniprot=P05690 insdc=CCD65563.1 product="Vitellogenin-2"	20	5.47935	22.7359	8.95071	6.02406	9.74321	21.0866	8.26916	17.7111		871.07	3614.4	1422.92	957.664	1548.91	3352.2	1314.57	2815.59
C46A5.9	wormpep=CE26914 gene=WBGene00001827 locus=hcf-1 status=Confirmed uniprot=G5EC23 insdc=CCD66593.1	20	12.8649	11.2182	16.7879	12.4687	12.1678	10.9507	12.2647	11.2772		3066.73	2674.2	4001.9	2972.29	2900.55	2610.43	2923.66	2688.25
C50B6.2	wormpep=CE08871 gene=WBGene00008218 locus=nasp-2 status=Confirmed uniprot=O17687 insdc=CAB02850.1	20	12.4076	10.7313	19.1358	19.1818	9.91743	7.8006	13.3896	7.43582		4590.79	3970.56	7080.21	7097.24	3669.43	2886.2	4954.11	2751.24
D1007.6	wormpep=CE09041 gene=WBGene00004479 locus=rps-10 status=Confirmed uniprot=O01869 insdc=CCD67317.1	20	11.5216	9.82788	11.386	21.0007	11.4864	10.1014	15.1757	9.50027		5106.39	4355.74	5046.31	9307.58	5090.79	4476.98	6725.91	4210.54
D1081.7	wormpep=CE41211 gene=WBGene00008385 status=Confirmed uniprot=A5Z2T6 insdc=CAN99690.1	20	12.6942	9.95823	15.1774	15.4092	11.4292	11.6595	12.872	10.8004		3895	3055.51	4656.93	4728.04	3506.86	3577.51	3949.54	3313.92
D2013.7	wormpep=CE00932 gene=WBGene00001229 locus=eif-3.F status=Confirmed uniprot=Q18967 insdc=CAA87773.1 product="Eukaryotic translation initiation factor 3 subunit F"	20	12.7118	13.5239	10.8691	15.2847	11.8059	11.3972	12.915	11.4924		4061.15	4320.59	3472.43	4883.12	3771.72	3641.16	4126.06	3671.55
F07F6.4	wormpep=CE29955 gene=WBGene00017217 status=Confirmed uniprot=Q09531 insdc=CCD68748.1	20	12.2862	12.3246	13.913	12.9077	11.9979	11.7749	13.0047	11.791		3897.19	3909.35	4413.22	4094.31	3805.74	3734.99	4125.1	3740.11
F08A8.1a	wormpep=CE17633 gene=WBGene00008564 locus=acox-1.1 status=Confirmed uniprot=O62140 insdc=CAB16867.1 product="Acyl-coenzyme A oxidase"	20	12.2206	11.8703	10.626	12.2363	12.2993	14.4512	12.0637	14.2325		2259.41	2194.65	1964.6	2262.32	2273.97	2671.82	2230.4	2631.38
F09E10.3	wormpep=CE30939 gene=WBGene00000988 locus=dhs-25 status=Confirmed uniprot=Q19246 insdc=CCD68284.1	20	7.90732	15.4317	8.37491	23.5284	8.56559	12.4749	7.76929	15.9478		2567.72	5011.08	2719.56	7640.3	2781.47	4050.94	2522.89	5178.68
F11A10.4a	wormpep=CE17656 gene=WBGene00008685 locus=mon-2 status=Confirmed uniprot=Q19338 insdc=CAA92597.1 product="Monensin-resistant homolog 2"	20	12.7321	13.2317	10.2689	11.9371	11.7265	13.1146	11.3359	15.6531		3203.54	3329.25	2583.77	3003.51	2950.52	3299.79	2852.25	3938.5
F20D12.4	wormpep=CE04434 gene=WBGene00017643 locus=czw-1 status=Confirmed uniprot=Q19642 insdc=CCD67719.1 product="Centromere\/kinetochore protein zw10 homolog"	20	12.5377	10.7203	14.4304	14.8554	11.429	12.0094	12.4678	11.5499		3095.75	2647.01	3563.08	3668.03	2822	2965.3	3078.49	2851.84
F20G2.2	wormpep=CE09505 gene=WBGene00008986 status=Confirmed uniprot=Q93545 insdc=CAB02087.1	20	11.4046	16.8266	9.35067	10.2879	11.1728	14.1049	10.6615	16.1909		3657.38	5396.17	2998.69	3299.23	3583.04	4523.34	3419.07	5192.28
F21F8.3	wormpep=CE09539 gene=WBGene00000218 locus=asp-5 status=Confirmed uniprot=O01532 insdc=CCD64747.1 product="Aspartic protease 5"	20	13.7817	14.075	8.39623	4.43124	13.5313	15.9083	14.9723	14.9039		3745.89	3825.6	2282.1	1204.42	3677.82	4323.9	4069.47	4050.89
F23B12.7	wormpep=CE09599 gene=WBGene00009084 status=Confirmed uniprot=Q19753 insdc=CAB01168.1	20	11.9067	12.4165	12.1017	18.3819	11.4447	10.173	12.9375	10.638		3270.04	3410.03	3323.58	5048.37	3143.16	2793.89	3553.14	2921.6
F23H11.3	wormpep=CE09611 gene=WBGene00017759 locus=sucl-2 status=Confirmed uniprot=O02642 insdc=CCD69944.1 product="Succinate--CoA ligase [ADP\/GDP-forming] subunit alpha, mitochondrial"	20	11.2216	9.94993	13.5644	16.5365	12.1692	13.1604	13.3888	10.0092		3167.95	2808.96	3829.36	4668.41	3435.48	3715.32	3779.78	2825.71
F25H8.5a	wormpep=CE35290 gene=WBGene00001113 locus=dur-1 status=Confirmed uniprot=Q19790 insdc=CAA93285.2	20	13.1735	9.65203	8.48442	6.86877	23.1716	14.4697	10.9605	13.2195		3920.8	2872.71	2525.2	2044.33	6896.51	4306.57	3262.13	3934.5
F26B1.2a	wormpep=CE09674 gene=WBGene00017816 locus=hrpk-1 status=Confirmed uniprot=P91277 insdc=CCD64191.1	20	13.0253	9.40179	14.1885	19.7131	11.3331	9.09499	13.3784	9.86482		2811.38	2029.27	3062.42	4254.85	2446.13	1963.06	2887.59	2129.21
F28A10.6	wormpep=CE19411 gene=WBGene00017874 locus=acdh-9 status=Confirmed uniprot=Q95YB2 insdc=CCD70088.1 product="Probable acyl-CoA dehydrogenase"	20	10.5422	15.8527	9.6149	11.1166	10.0986	17.8851	9.01318	15.8767		2940	4420.99	2681.39	3100.18	2816.29	4987.79	2513.59	4427.67
F28F8.2	wormpep=CE09756 gene=WBGene00009221 locus=acs-2 status=Confirmed uniprot=O18693 insdc=CAB03012.1 product="long-chain-fatty-acid-CoA ligase"	20	4.02418	28.8932	4.1956	9.02932	5.8016	23.9819	5.20041	18.8739		1165.63	8369.06	1215.28	2615.39	1680.46	6946.48	1506.33	5466.92
F29G9.5	wormpep=CE09799 gene=WBGene00004502 locus=rpt-2 status=Confirmed uniprot=O16368 insdc=CCD64135.1 product="Probable 26S proteasome regulatory subunit 4"	20	10.8673	10.2889	16.4355	16.7313	11.264	11.0066	12.8732	10.5332		3662.64	3467.68	5539.3	5638.96	3796.32	3709.58	4338.67	3550.01
F36H1.1a	wormpep=CE05813 gene=WBGene00001426 locus=fkb-1 status=Confirmed uniprot=Q20107 insdc=CAA92994.1 product="Peptidylprolyl isomerase"	20	12.5065	12.351	13.4543	10.6395	12.137	13.1368	13.4289	12.3459		2825.19	2790.07	3039.31	2403.45	2741.72	2967.59	3033.58	2788.93
F40A3.3a	wormpep=CE10146 gene=WBGene00018218 status=Confirmed uniprot=O16264 insdc=CCD66958.1 product="Phosphatidylethanolamine-binding protein homolog F40A3.3"	20	12.2554	14.9966	12.333	12.542	12.551	11.3325	12.1876	11.8019		3592.47	4396.01	3615.22	3676.49	3679.13	3321.92	3572.58	3459.52
F45G2.2a	wormpep=CE28727 gene=WBGene00009730 locus=myo-6 status=Confirmed uniprot=O62244 insdc=CAB07611.2	20	15.3376	11.3409	14.6887	11.2382	12.6955	11.0216	11.5296	12.148		5274.25	3899.88	5051.12	3864.56	4365.7	3790.07	3964.76	4177.41
F45H10.1a	wormpep=CE46454 gene=WBGene00000113 locus=alh-7 status=Confirmed uniprot=O02266 insdc=CAB04383.2 product="Aldehyde dehydrogenase"	20	11.5212	13.5929	11.2494	10.09	13.0213	17.0828	10.4477	12.9946		3887.7	4586.77	3795.98	3404.74	4393.88	5764.37	3525.46	4384.86
F46F11.1a	wormpep=CE41904 gene=WBGene00018508 status=Confirmed uniprot=P91309 insdc=CCD71335.1 product="Inositol hexakisphosphate and diphosphoinositol-pentakisphosphate kinase"	20	12.5075	12.6388	11.9877	10.6805	14.0332	13.4137	12.6013	12.1373		3477.01	3513.5	3332.52	2969.13	3901.14	3728.94	3503.07	3374.1
F46F11.5	wormpep=CE10604 gene=WBGene00006919 locus=vha-10 status=Confirmed uniprot=P91303 insdc=CCD71327.1 product="Probable V-type proton ATPase subunit G"	20	10.9559	18.8727	10.7477	11.8504	12.3609	10.2046	13.2004	11.8073		3447.16	5938.08	3381.65	3728.61	3889.23	3210.76	4153.37	3715.04
F49C12.7a	wormpep=CE03367 gene=WBGene00009877 status=Partially_confirmed uniprot=Q20584 insdc=CAA92511.1	20	13.0776	7.72845	11.8098	7.90993	18.5022	15.5578	15.7864	9.62782		3767.94	2226.73	3402.64	2279.02	5330.89	4482.54	4548.39	2773.98
F52B5.1a	wormpep=CE27167 gene=WBGene00009920 locus=abts-1 status=Confirmed uniprot=G5EC65 insdc=CAA99853.3 product="Anion exchange protein"	20	13.1763	13.5339	12.3965	9.6221	13.1502	11.8051	12.6937	13.6222		3147.84	3233.27	2961.54	2298.73	3141.59	2820.26	3032.54	3254.35
F52B5.2	wormpep=CE24993 gene=WBGene00009921 status=Confirmed uniprot=Q20643 insdc=CAA99854.2	20	11.9258	9.58814	15.3622	16.4327	12.1885	12.586	11.7007	10.2159		3421.13	2750.52	4406.92	4713.98	3496.47	3610.51	3356.53	2930.61
F52H3.1	wormpep=CE03397 gene=WBGene00002497 locus=let-268 status=Confirmed uniprot=Q20679 insdc=CAA91321.1 product="Procollagen-lysine,2-oxoglutarate 5-dioxygenase"	20	15.4172	10.1897	16.2933	8.85988	13.1085	11.9869	13.5347	10.6099		4659.02	3079.3	4923.79	2677.43	3961.35	3622.4	4090.15	3206.28
F55D10.2	wormpep=CE02777 gene=WBGene00004438 locus=rpl-25.1 status=Confirmed uniprot=P48162 insdc=CCD67088.1 product="60S ribosomal protein L23a 1"	20	12.2054	14.0399	9.61514	14.1069	11.8229	10.5224	15.7713	11.9162		4514.33	5192.84	3556.29	5217.62	4372.84	3891.85	5833.22	4407.37
F58F9.7	wormpep=CE07304 gene=WBGene00019060 locus=acox-3 status=Confirmed uniprot=Q20992 insdc=CCD67635.1 product="Acyl-coenzyme A oxidase"	20	12.0482	10.351	9.44288	6.73714	14.8479	17.7489	12.0627	16.7613		3235.36	2779.61	2535.74	1809.15	3987.16	4766.19	3239.25	4500.97
F58G6.1	wormpep=CE03428 gene=WBGene00010272 locus=amph-1 status=Confirmed uniprot=Q21004 insdc=CAA92465.1	20	11.6893	12.8611	10.9161	9.2957	13.3192	15.9912	11.2417	14.6857		3565.11	3922.51	3329.29	2835.09	4062.21	4877.16	3428.61	4478.99
F58H1.1	wormpep=CE39509 gene=WBGene00010284 locus=aman-2 status=Confirmed uniprot=Q2PJ74 insdc=CAJ55257.1 product="Alpha-mannosidase"	20	13.3977	13.1163	11.9287	10.9623	12.2191	12.4259	12.5159	13.4341		4055.3	3970.11	3610.65	3318.14	3698.54	3761.13	3788.39	4066.3
H38K22.1	wormpep=CE33526 gene=WBGene00001352 locus=evl-14 status=Confirmed uniprot=G5EC05 insdc=CAA19710.2	20	13.0026	10.9434	17.6485	12.9764	11.6719	11.1715	11.6554	10.9302		3522.72	2964.83	4781.41	3515.61	3162.2	3026.63	3157.73	2961.25
JC8.3a	wormpep=CE17986 gene=WBGene00004424 locus=rpl-12 status=Confirmed uniprot=P61866 insdc=CAB05226.1 product="60S ribosomal protein L12"	20	13.6912	10.2311	15.1129	19.9483	10.7181	7.35504	13.8894	9.05399		9899.47	7397.69	10927.5	14423.7	7749.76	5318.11	10042.8	6546.54
K06G5.1a	wormpep=CE18851 gene=WBGene00010605 status=Confirmed uniprot=Q9XUT9 insdc=CAB04581.1	20	10.3851	9.04801	9.60223	5.74802	19.5525	21.1227	10.7644	13.7771		2607.36	2271.66	2410.81	1443.14	4909	5303.22	2702.59	3458.98
K07A1.12	wormpep=CE16234 gene=WBGene00003036 locus=lin-53 status=Confirmed uniprot=P90916 insdc=CAB03178.1 product="Probable histone-binding protein lin-53"	20	13.9266	10.6525	16.9973	13.3292	11.2722	10.9014	12.8651	10.0557		3554.23	2718.65	4337.91	3401.78	2876.8	2782.16	3283.33	2566.33
K07G5.6	wormpep=CE26899 gene=WBGene00010645 locus=fecl-1 status=Confirmed uniprot=G5EBW5 insdc=CAC35821.1	20	11.6848	11.7799	11.7385	11.556	13.5864	15.1001	10.9574	13.5969		2454.7	2474.68	2465.99	2427.65	2854.2	3172.19	2301.91	2856.41
K08B12.5a	wormpep=CE30818 gene=WBGene00006437 locus=mrck-1 status=Confirmed uniprot=O01583 insdc=CCD70382.1 product="Serine\/threonine-protein kinase mrck-1"	20	13.5331	11.4815	13.9988	11.1184	12.4469	11.9051	12.7734	12.7429		2986.9	2534.07	3089.67	2453.93	2747.15	2627.57	2819.21	2812.48
K08F4.9	wormpep=CE06157 gene=WBGene00000975 locus=dhs-12 status=Confirmed uniprot=G5EG13 insdc=CAA93091.1	20	11.0903	12.667	11.4098	13.8074	11.073	14.6277	10.8435	14.4813		3757.66	4291.89	3865.92	4678.29	3751.82	4956.22	3674.04	4906.61
K08F9.2	wormpep=CE11944 gene=WBGene00010685 locus=aipl-1 status=Confirmed uniprot=O17939 insdc=CAB03187.1	20	13.7686	12.2998	15.3293	14.1839	10.8914	10.876	11.941	10.7099		6554.81	5855.56	7297.79	6752.53	5185.05	5177.75	5684.77	5098.68
K10D2.3	wormpep=CE02015 gene=WBGene00019629 locus=cid-1 status=Confirmed uniprot=Q09409 insdc=CCD72858.1	20	12.5673	10.971	13.3985	14.1108	11.7966	12.1162	13.3219	11.7178		3587.3	3131.64	3824.57	4027.91	3367.3	3458.55	3802.71	3344.81
K12B6.1	wormpep=CE12164 gene=WBGene00019666 locus=sago-1 status=Confirmed uniprot=A0A0T7CIX3 insdc=CCD70367.1 product="Piwi-like protein"	20	11.9797	13.1775	12.8702	13.6232	10.5423	12.7765	11.2638	13.7668		4031	4434.05	4330.65	4583.99	3547.33	4299.1	3790.11	4632.32
K12D12.2	wormpep=CE02271 gene=WBGene00003789 locus=npp-3 status=Confirmed uniprot=Q21436 insdc=CAA88864.1	20	14.8441	11.6412	13.0452	13.5572	11.3458	10.4494	11.8688	13.2484		4109.48	3222.79	3611.49	3753.21	3141	2892.84	3285.79	3667.72
K12H4.8	wormpep=CE47418 gene=WBGene00000939 locus=dcr-1 status=Confirmed uniprot=P34529 insdc=CCD71200.2 product="Death-promoting deoxyribonuclease"	20	13.0178	11.0838	14.1647	14.3291	11.6668	11.1352	12.8197	11.7829		4025.28	3427.26	4379.92	4430.76	3607.54	3443.17	3964.02	3643.44
M01D7.7a	wormpep=CE12272 gene=WBGene00001196 locus=egl-30 status=Confirmed uniprot=G5EGU1 insdc=CCD67955.1	20	13.3277	15.1876	11.9015	9.38013	13.9348	12.3604	11.645	12.2629		3675.8	4188.77	3282.44	2587.05	3843.22	3409.01	3211.7	3382.11
M01E11.4b	wormpep=CE28611 gene=WBGene00019713 locus=pqn-52 status=Confirmed uniprot=H2L044 insdc=CCD71343.1	20	12.101	13.8287	11.9702	9.38202	14.5015	14.4131	11.9705	11.833		3376.14	3858.14	3339.63	2617.55	4045.86	4021.21	3339.72	3301.35
R03D7.1	wormpep=CE01609 gene=WBGene00010988 locus=metr-1 status=Confirmed uniprot=Q09582 insdc=CAA86855.1 product="Probable methionine synthase"	20	11.9954	11.0778	16.0759	23.8361	9.14585	5.9986	12.9614	8.90895		2783.46	2570.52	3730.31	5531	2122.23	1391.94	3007.6	2067.26
R05H5.3	wormpep=CE02290 gene=WBGene00011038 status=Confirmed uniprot=Q21763 insdc=CAA88726.1	20	11.0692	14.6594	14.9873	17.5224	12.4322	9.43316	11.8256	8.07063		2585.12	3423.58	3500.16	4092.21	2903.43	2203.03	2761.75	1884.82
R07B1.4	wormpep=CE30562 gene=WBGene00001784 locus=gst-36 status=Confirmed uniprot=Q09607 insdc=CAA88541.2 product="Probable glutathione S-transferase gst-36"	20	11.0455	19.5906	8.01	7.9353	14.8672	13.8862	11.4294	13.2358		5271.78	9350.19	3823.01	3787.36	7095.82	6627.6	5455.02	6317.17
R08E3.1a	wormpep=CE51999 gene=WBGene00019957 status=Confirmed uniprot=Q21850 insdc=CCD70854.2	20	11.7973	10.0135	8.90178	6.06436	18.4585	19.0736	11.7404	13.9505		4820.47	4091.6	3637.33	2477.94	7542.26	7793.62	4797.23	5700.28
R148.3a	wormpep=CE28640 gene=WBGene00020102 status=Confirmed uniprot=H2KZA5 insdc=CCD67212.1	20	12.0041	12.1167	13.6897	14.5677	13.1683	11.2628	12.5505	10.6402		3680.92	3715.46	4197.78	4467	4037.9	3453.61	3848.47	3262.69
R160.1a	wormpep=CE33813 gene=WBGene00001082 locus=dpy-23 status=Confirmed uniprot=P35603 insdc=CCD68418.1 product="AP-2 complex subunit mu"	20	11.9589	14.8794	11.1458	10.9234	12.8179	13.4102	11.462	13.4023		2622.36	3262.77	2444.05	2395.3	2810.73	2940.61	2513.4	2938.87
T05E8.3	wormpep=CE37043 gene=WBGene00020263 locus=let-355 status=Confirmed uniprot=O01598 insdc=CCD63908.1	20	13.544	10.4446	12.3936	13.3095	13.3637	11.9103	13.1048	11.9296		3183.76	2455.2	2913.35	3128.65	3141.39	2799.73	3080.53	2804.27
T09A5.11	wormpep=CE01081 gene=WBGene00011638 locus=ostb-1 status=Confirmed uniprot=P45971 insdc=CAA85337.1 product="Dolichyl-diphosphooligosaccharide--protein glycosyltransferase 48 kDa subunit"	20	11.9342	16.5384	9.57657	13.6254	12.0565	11.4973	11.5658	13.2058		3850.42	5335.91	3089.76	4396.06	3889.89	3709.45	3731.57	4260.7
T11F8.3a	wormpep=CE22368 gene=WBGene00004374 locus=rme-2 status=Confirmed uniprot=O44191 insdc=CCD61594.1	20	9.55023	13.9618	12.4424	16.0817	11.0418	14.497	11.9105	10.5145		2676.79	3913.29	3487.42	4507.49	3094.87	4063.31	3338.34	2947.07
T13B5.3	wormpep=CE13607 gene=WBGene00020471 locus=pho-14 status=Confirmed uniprot=O17373 insdc=CCD63488.1	20	8.9397	13.4764	8.16758	5.32992	14.7142	23.9088	9.83649	15.6268		1944.42	2931.18	1776.48	1159.28	3200.41	5200.27	2139.48	3398.9
T17H7.4c	wormpep=CE28672 gene=WBGene00003936 locus=pat-12 status=Confirmed uniprot=Q95QA6 insdc=CCD65369.1 product="Protein pat-12"	20	11.5058	13.9124	11.8815	9.12995	13.6213	14.8573	10.9658	14.1259		2589.06	3130.6	2673.59	2054.44	3065.09	3343.21	2467.54	3178.64
T19B4.2	wormpep=CE13738 gene=WBGene00003793 locus=npp-7 status=Confirmed uniprot=P91457 insdc=CCD62974.1	20	12.7956	10.4231	16.2033	13.8231	12.3467	11.1033	12.7282	10.5766		2765.1	2252.42	3501.5	2987.13	2668.09	2399.4	2750.53	2285.58
T22D1.10	wormpep=CE17254 gene=WBGene00020687 locus=ruvb-2 status=Confirmed uniprot=Q9GZH2 insdc=CCD62026.1 product="RuvB-like 2"	20	13.2657	10.4812	12.7394	16.795	11.7181	11.3125	12.9772	10.7108		3211.02	2537.01	3083.62	4065.29	2836.42	2738.22	3141.17	2592.6
T22E5.5	wormpep=CE04994 gene=WBGene00003495 locus=mup-2 status=Confirmed uniprot=Q27371 insdc=CCD72846.1 product="Troponin T"	20	13.1219	12.8778	12.3177	11.8587	11.3992	11.0779	13.3314	14.0154		3294.29	3233.02	3092.41	2977.17	2861.82	2781.14	3346.9	3518.62
T24B8.1a	wormpep=CE03709 gene=WBGene00004446 locus=rpl-32 status=Confirmed uniprot=Q22716 insdc=CAA92757.1	20	13.6065	10.9146	12.5483	18.642	10.9389	8.68915	14.4611	10.1994		5403.83	4334.74	4983.55	7403.64	4344.37	3450.89	5743.23	4050.66
T24B8.7a	wormpep=CE48352 gene=WBGene00011980 status=Partially_confirmed uniprot=G5EGM9 insdc=CAA92761.4 product="Ubiquitin carboxyl-terminal hydrolase"	20	12.1869	11.7423	14.696	12.3297	12.3713	11.5526	11.7186	13.4026		2851.76	2747.71	3438.89	2885.17	2894.91	2703.33	2742.16	3136.23
T25B6.2	wormpep=CE14174 gene=WBGene00020788 locus=nep-22 status=Confirmed uniprot=Q22763 insdc=CCD65388.1	20	11.994	10.2118	10.5104	14.1201	11.1126	13.0479	15.2544	13.7488		2627.49	2237.07	2302.47	3093.24	2434.41	2858.36	3341.72	3011.9
T27C4.4a	wormpep=CE21211 gene=WBGene00003025 locus=lin-40 status=Confirmed uniprot=O61907 insdc=CCD74255.1	20	14.0478	10.189	20.4672	12.4298	11.4063	9.24976	12.1372	10.0731		3199.41	2320.55	4661.43	2830.91	2597.8	2106.65	2764.26	2294.16
W02F12.5	wormpep=CE31083 gene=WBGene00020950 locus=dlst-1 status=Confirmed uniprot=O45148 insdc=CCD72936.1 product="Dihydrolipoamide S-succinyltransferase"	20	10.8843	16.884	11.4944	12.3265	13.228	13.9884	11.4785	9.71586		2743.08	4255.16	2896.84	3106.56	3333.76	3525.4	2892.84	2448.62
W08F4.8a	wormpep=CE14726 gene=WBGene00021097 locus=cdc-37 status=Confirmed uniprot=O02108 insdc=CCD63937.1 product="Probable Hsp90 co-chaperone cdc37"	20	12.2482	9.99221	15.9038	13.0786	12.2654	10.6543	13.5651	12.2923		3873.79	3160.28	5029.97	4136.43	3879.24	3369.68	4290.3	3887.73
Y105E8B.1a	wormpep=CE28782 gene=WBGene00002978 locus=lev-11 status=Confirmed uniprot=Q22866 insdc=CAC70114.1 product="Tropomyosin isoforms a\/b\/d\/f"	20	11.0335	13.3753	12.4568	12.3827	11.6618	12.1893	12.8285	14.0722		3350.96	4062.18	3783.22	3760.72	3541.77	3702	3896.11	4273.83
Y110A7A.18	wormpep=CE23239 gene=WBGene00004094 locus=ppw-2 status=Confirmed uniprot=Q9N585 insdc=CCD66211.1 product="Piwi-like protein"	20	15.5083	10.3035	10.7818	13.2824	11.7041	10.5985	15.6375	12.1838		4985.72	3312.44	3466.22	4270.12	3762.73	3407.28	5027.26	3916.94
Y110A7A.19	wormpep=CE23238 gene=WBGene00002804 locus=let-630 status=Confirmed uniprot=Q9N584 insdc=CCD66212.1	20	13.0858	12.6554	12.1803	13.7284	11.5233	12.0175	12.0769	12.7324		2750.37	2659.9	2560.05	2885.44	2421.95	2525.83	2538.31	2676.09
Y110A7A.6a	wormpep=CE38000 gene=WBGene00022456 locus=pfkb-1.1 status=Confirmed uniprot=Q9N590 insdc=CCD66195.1	20	10.789	14.9674	12.4472	13.1096	13.029	13.3308	11.3162	11.0107		3355.24	4654.66	3870.9	4076.92	4051.85	4145.71	3519.19	3424.18
Y111B2A.17	wormpep=CE34502 gene=WBGene00013738 locus=elpc-2 status=Confirmed uniprot=Q9NEW7 insdc=CAC35846.4	20	13.2309	11.2426	12.4898	15.1645	12.1133	10.8072	13.4263	11.5254		4629.68	3933.98	4370.38	5306.3	4238.64	3781.61	4698.07	4032.93
Y113G7B.23a	wormpep=CE25208 gene=WBGene00004203 locus=swsn-1 status=Confirmed uniprot=G5EF87 insdc=CAB54337.2	20	13.079	9.46364	21.7014	14.6165	11.5618	8.58806	12.6413	8.34821		3431.12	2482.68	5693.12	3834.48	3033.11	2252.98	3316.29	2190.05
Y116A8C.36a	wormpep=CE42665 gene=WBGene00006405 locus=itsn-1 status=Confirmed uniprot=Q9U2T9 insdc=CAB55138.2	20	12.8723	10.5367	15.1061	11.6126	13.2236	12.0537	12.5721	12.0229		3373.85	2761.69	3959.32	3043.67	3465.91	3159.29	3295.17	3151.21
Y32G9A.8a	wormpep=CE31101 gene=WBGene00021305 locus=zig-11 status=Confirmed uniprot=Q9BPN5 insdc=CCD74303.1	20	13.1347	10.9229	11.2802	9.9569	13.8456	16.0429	11.726	13.0907		3518.31	2925.86	3021.57	2667.1	3708.75	4297.33	3140.98	3506.54
Y34D9A.10	wormpep=CE39043 gene=WBGene00021334 locus=vps-4 status=Confirmed uniprot=Q9BL83 insdc=CCD68056.1	20	11.9918	10.2827	14.3871	12.8254	12.7512	13.6104	11.9528	12.1987		3344.33	2867.68	4012.35	3576.8	3556.1	3795.74	3333.45	3402.02
Y37E11AL.7a	wormpep=CE33852 gene=WBGene00003129 locus=map-1 status=Confirmed uniprot=Q965Y1 insdc=CCD68233.1 product="Methionine aminopeptidase"	20	11.5864	10.3647	13.6909	13.0658	12.4999	12.4699	12.7315	13.5907		2231.84	1996.5	2637.22	2516.81	2407.79	2402.02	2452.41	2617.92
Y37E11B.5	wormpep=CE19615 gene=WBGene00021377 status=Confirmed uniprot=Q9TYN2 insdc=CCD61343.1 product="tRNA-dihydrouridine(47) synthase [NAD(P)(+)]"	20	13.3793	11.7989	11.423	12.7338	11.7461	11.6323	13.3563	13.9302		5058.73	4461.15	4319.04	4814.66	4441.22	4398.19	5050	5267
Y39A1B.3	wormpep=CE31734 gene=WBGene00001087 locus=dpy-28 status=Confirmed uniprot=Q9U2M1 insdc=CAA16340.3 product="Condensin complex subunit 1"	20	13.8232	10.5576	19.0516	12.5572	11.0113	9.5257	12.5385	10.9348		2819.8	2153.65	3886.33	2561.56	2246.19	1943.15	2557.74	2230.6
Y39G8B.1a	wormpep=CE21733 gene=WBGene00012722 status=Confirmed uniprot=Q9NAI5 insdc=CAB54385.1	20	10.9628	19.0053	10.2177	10.5783	11.679	13.615	10.339	13.6028		4039.07	7002.17	3764.55	3897.41	4302.93	5016.2	3809.22	5011.73
Y43F8B.1c	wormpep=CE39834 gene=WBGene00012812 status=Confirmed uniprot=Q2HQL8 insdc=CAJ76975.1	20	12.2051	10.6933	10.5651	12.3896	16.0228	13.931	11.8925	12.3005		4107.69	3598.9	3555.75	4169.78	5392.57	4688.55	4002.49	4139.82
Y45F10D.7	wormpep=CE44839 gene=WBGene00012887 status=Confirmed uniprot=O62477 insdc=CAA16382.5	20	13.0465	11.5576	10.9427	17.0214	11.0686	10.0804	13.4404	12.8423		3453.73	3059.57	2896.81	4505.98	2930.14	2668.54	3558.02	3399.67
Y48C3A.14a	wormpep=CE47034 gene=WBGene00012995 status=Confirmed uniprot=H1UBJ9 insdc=CCF23416.1 product="DNA topoisomerase"	20	13.8725	10.6422	13.5551	13.8184	12.6798	11.1033	12.4094	11.9192		4216.48	3234.65	4120	4200.04	3853.96	3374.8	3771.76	3622.77
Y48G1A.5a	wormpep=CE27001 gene=WBGene00002079 locus=xpo-2 status=Confirmed uniprot=Q965V4 insdc=CCD67943.1	20	12.5771	12.2742	13.127	14.3534	10.7663	10.8448	12.1847	13.8725		2678.19	2613.71	2795.3	3056.44	2292.61	2309.33	2594.64	2954.05
Y54E10A.11	wormpep=CE37436 gene=WBGene00021831 status=Confirmed uniprot=Q65XX2 insdc=CCD72830.1 product="E3 ubiquitin-protein ligase listerin"	20	10.9679	11.2893	12.2842	15.0021	12.4387	12.387	12.6841	12.9467		3528.99	3632.39	3952.5	4827	4002.2	3985.59	4081.16	4165.65
Y54E10A.9a	wormpep=CE24451 gene=WBGene00006888 locus=vbh-1 status=Confirmed uniprot=Q9N3F4 insdc=CCD72826.1	20	11.863	9.45249	12.5524	22.1339	11.2393	8.53741	14.5473	9.67415		2454.35	1955.63	2596.97	4579.29	2325.31	1766.31	3009.7	2001.49
Y54G2A.2a	wormpep=CE26776 gene=WBGene00021868 locus=atln-1 status=Confirmed uniprot=Q9BMU4 insdc=CCD83487.1	20	10.2358	17.7127	10.5171	12.7544	12.8237	12.2692	11.1506	12.5364		2159.84	3737.54	2219.2	2691.29	2705.91	2588.91	2352.88	2645.3
Y55H10A.1	wormpep=CE19628 gene=WBGene00021952 locus=vha-19 status=Confirmed uniprot=Q9TYW1 insdc=CCD62204.1	20	12.1107	12.7262	11.4361	10.7989	11.9093	12.781	14.447	13.7908		2987.02	3138.85	2820.64	2663.49	2937.35	3152.36	3563.27	3401.42
Y56A3A.13	wormpep=CE22580 gene=WBGene00003594 locus=nft-1 status=Confirmed uniprot=O76463 insdc=CAB60517.1 product="Nitrilase homolog"	20	11.7931	13.2294	12.4288	9.50758	13.2255	15.0461	10.8546	13.9149		3122.92	3503.25	3291.27	2517.69	3502.23	3984.34	2874.39	3684.8
Y56A3A.21	wormpep=CE22589 gene=WBGene00013238 locus=trap-4 status=Confirmed uniprot=Q9U238 insdc=CAB60502.1	20	12.8338	11.5492	13.0037	14.9452	11.2108	11.7484	13.6474	11.0615		3639.18	3274.92	3687.35	4237.88	3178.96	3331.39	3869.9	3136.63
Y57A10A.26	wormpep=CE22631 gene=WBGene00013266 status=Confirmed uniprot=Q9NA74 insdc=CAB55031.1	20	14.1815	9.97541	15.7664	9.58765	13.704	13.4868	11.9783	11.32		3526.14	2480.33	3920.23	2383.92	3407.43	3353.42	2978.33	2814.66
Y57G11C.13	wormpep=CE14950 gene=WBGene00000192 locus=arl-8 status=Confirmed uniprot=G5EDC6 insdc=CAB16514.1	20	12.5558	10.0622	12.5955	11.0505	13.0478	14.4412	11.8213	14.4256		4127.08	3307.45	4140.13	3632.29	4288.8	4746.8	3885.64	4741.67
Y66H1A.6a	wormpep=CE48936 gene=WBGene00002041 locus=hum-8 status=Confirmed uniprot=H2L0I7 insdc=CCD73149.2	20	13.5835	12.5237	10.0508	11.5393	12.3738	12.9515	11.4328	15.5447		3725.27	3434.61	2756.41	3164.63	3393.5	3551.93	3135.43	4263.12
Y6B3A.1a	wormpep=CE42203 gene=WBGene00012386 locus=agef-1 status=Confirmed uniprot=G5EFH7 insdc=CAA21704.3	20	12.8132	12.4671	12.2466	12.6347	12.3125	12.3228	12.0401	13.1631		2721.87	2648.34	2601.5	2683.96	2615.51	2617.7	2557.63	2796.19
Y80D3A.2a	wormpep=CE40670 gene=WBGene00001258 locus=emb-4 status=Confirmed uniprot=Q9U1Q7 insdc=CAB60444.4	20	14.0747	9.88997	14.5735	16.8228	11.9606	9.96728	12.1826	10.5286		3860.31	2712.56	3997.13	4614.04	3280.47	2733.76	3341.35	2887.72
Y92C3B.2a	wormpep=CE27339 gene=WBGene00006697 locus=uaf-1 status=Confirmed uniprot=P90978 insdc=CCD62278.1 product="Splicing factor U2AF 65 kDa subunit"	20	13.3836	9.94322	15.4988	14.1625	12.6036	10.4843	12.6327	11.2914		3890.76	2890.61	4505.67	4117.18	3664.01	3047.89	3672.46	3282.53
ZC373.2	wormpep=CE46971 gene=WBGene00013867 status=Confirmed uniprot=Q23258 insdc=CAA88974.2	20	7.92272	10.3475	12.0615	8.99702	18.1091	19.1285	11.1462	12.2875		899.733	1175.09	1369.74	1021.73	2056.53	2172.3	1265.8	1395.42
ZC8.4a	wormpep=CE31264 gene=WBGene00022500 locus=lfi-1 status=Confirmed uniprot=H2L0I2 insdc=CCD73129.1	20	10.0958	20.2119	13.1578	7.92101	14.4338	12.0119	11.5249	10.643		3390.6	6788.04	4418.97	2660.23	4847.5	4034.13	3870.57	3574.39
ZK1251.9a	wormpep=CE33014 gene=WBGene00014243 locus=dcaf-1 status=Confirmed uniprot=Q21106 insdc=CAA92505.3 product="DDB1- and CUL4-associated factor homolog 1"	20	12.694	12.8754	13.7192	13.2193	10.7119	11.8133	12.4247	12.5422		2522.33	2558.36	2726.04	2626.71	2128.47	2347.32	2468.81	2492.16
ZK550.3	wormpep=CE37464 gene=WBGene00013997 status=Confirmed uniprot=O62512 insdc=CAB05313.3	20	12.6889	12.7524	11.9032	13.627	12.0489	11.7941	12.1218	13.0637		3641.36	3659.58	3415.88	3910.55	3457.7	3384.58	3478.61	3748.93
B0205.3	wormpep=CE26355 gene=WBGene00004466 locus=rpn-10 status=Confirmed uniprot=O61742 insdc=CCD61298.1 product="26S proteasome non-ATPase regulatory subunit 4"	19	11.7923	12.7006	15.3432	17.5831	11.9066	9.01172	12.435	9.22744		4133.08	4451.42	5377.62	6162.7	4173.14	3158.51	4358.32	3234.12
B0238.11	wormpep=CE07701 gene=WBGene00015075 status=Confirmed uniprot=O16487 insdc=CCD61491.1	19	13.8879	10.1314	15.4339	14.6002	11.9445	10.0398	13.9163	10.0459		3742.24	2730.03	4158.84	3934.2	3218.58	2705.32	3749.91	2706.98
B0303.3	wormpep=CE00561 gene=WBGene00015125 status=Confirmed uniprot=P34255 insdc=CCD61708.1	19	11.8277	12.8379	11.5496	10.0299	12.7129	15.0382	10.8898	15.114		4341.2	4712	4239.15	3681.34	4666.11	5519.59	3996.95	5547.42
B0350.2a	wormpep=CE50432 gene=WBGene00006780 locus=unc-44 status=Confirmed uniprot=Q17489 insdc=CCD61793.2	19	14.4089	11.6823	12.1386	9.05992	14.6084	12.8834	13.5377	11.6808		3485.24	2825.74	2936.1	2191.43	3533.5	3116.27	3274.53	2825.38
B0432.4	wormpep=CE32102 gene=WBGene00015186 locus=misc-1 status=Confirmed uniprot=P90992 insdc=CCD61938.1	19	12.7677	15.0695	9.92274	10.3066	11.7883	14.8577	10.1143	15.1732		2226.92	2628.39	1730.7	1797.65	2056.09	2591.44	1764.11	2646.48
C01F1.3a	wormpep=CE06744 gene=WBGene00015298 status=Confirmed uniprot=Q17556 insdc=CCD62406.1	19	14.8338	12.518	10.6932	8.56871	13.0463	11.8991	13.3498	15.0912		5611.78	4735.69	4045.33	3241.63	4935.54	4501.55	5050.35	5709.14
C04G6.3	wormpep=CE27651 gene=WBGene00004040 locus=pld-1 status=Confirmed uniprot=G5EDU3 insdc=CCD63052.1 product="Phospholipase"	19	12.6126	11.7342	11.4738	10.4309	13.0585	14.3323	11.768	14.5898		3585.61	3335.9	3261.88	2965.39	3712.39	4074.52	3345.51	4147.71
C04H5.6a	wormpep=CE15592 gene=WBGene00003392 locus=mog-4 status=Confirmed uniprot=O45244 insdc=CAB03845.1 product="Probable pre-mRNA-splicing factor ATP-dependent RNA helicase mog-4"	19	13.8787	10.148	14.1128	14.6659	12.6074	10.5667	12.8653	11.1553		2455.35	1795.34	2496.77	2594.63	2230.45	1869.41	2276.08	1973.54
C06G3.10	wormpep=CE28817 gene=WBGene00000585 locus=cogc-2 status=Confirmed uniprot=Q21444 insdc=CCD83558.1 product="Conserved oligomeric Golgi complex subunit 2"	19	13.1774	10.8136	12.892	11.2994	13.5375	12.5704	12.4676	13.242		3151.6	2586.25	3083.34	2702.44	3237.7	3006.42	2981.84	3167.03
C07A12.7a	wormpep=CE25764 gene=WBGene00015561 status=Confirmed uniprot=Q95QX5 insdc=CCD63280.1	19	15.2225	11.2918	13.2423	8.38255	14.6628	12.3111	12.2383	12.6487		5400.47	4005.98	4697.96	2973.87	5201.92	4367.6	4341.77	4487.38
C08F11.11	wormpep=CE17388 gene=WBGene00007458 locus=ule-4 status=Confirmed uniprot=O62053 insdc=CAB05678.1 product="UPF0375 protein ule-4"	19	10.8221	14.7677	10.0943	6.86371	14.2118	12.9727	15.1817	15.086		3155.7	4306.22	2943.47	2001.44	4144.11	3782.82	4426.94	4399.05
C08F11.8	wormpep=CE17385 gene=WBGene00007455 locus=ugt-22 status=Confirmed uniprot=Q9U3Q6 insdc=CAB62783.1 product="UDP-glucuronosyltransferase"	19	10.7228	11.7314	10.0216	10.7819	8.54482	11.5358	16.3193	20.3423		2931.55	3207.28	2739.84	2947.71	2336.09	3153.81	4461.59	5561.44
C09B8.6a	wormpep=CE02466 gene=WBGene00002023 locus=hsp-25 status=Confirmed uniprot=Q17849 insdc=CCD63801.1	19	12.9391	11.7232	13.4826	8.9397	15.2311	13.795	12.5158	11.3735		2656.81	2407.16	2768.42	1835.61	3127.44	2832.56	2569.89	2335.36
C10G11.7a	wormpep=CE08086 gene=WBGene00015687 locus=chdp-1 status=Confirmed uniprot=P91027 insdc=CCD64184.1	19	12.5285	11.7937	19.5531	13.0916	13.2174	7.96886	12.5879	9.25897		3469.74	3266.26	5415.21	3625.7	3660.55	2206.97	3486.2	2564.26
C14F5.5	wormpep=CE01784 gene=WBGene00004774 locus=sem-5 status=Confirmed uniprot=P29355 insdc=CCD63850.1 product="Sex muscle abnormal protein 5"	19	12.9165	11.1878	12.2796	9.39232	13.3914	13.4688	13.1111	14.2525		3399.09	2944.18	3231.48	2471.67	3524.06	3544.44	3450.3	3750.68
C14H10.3a	wormpep=CE42309 gene=WBGene00007593 status=Confirmed uniprot=B1Q254 insdc=CAQ16134.1	19	14.5037	12.6912	10.7519	9.0535	12.0092	12.6869	12.7297	15.5739		5554.59	4860.42	4117.73	3467.28	4599.26	4858.8	4875.17	5964.45
C16C10.3	wormpep=CE01494 gene=WBGene00007624 locus=hrde-1 status=Confirmed uniprot=Q09249 insdc=CAA86741.1	19	13.0232	9.63191	12.3965	20.2424	12.3307	10.4166	12.4951	9.46352		3628.89	2683.91	3454.27	5640.51	3435.94	2902.55	3481.73	2636.99
C26C6.2	wormpep=CE05311 gene=WBGene00001648 locus=goa-1 status=Confirmed uniprot=P51875 insdc=CAA96595.1 product="Guanine nucleotide-binding protein G(o) subunit alpha"	19	13.37	10.7427	12.79	10.926	13.3757	13.2915	13.3662	12.1379		4070.13	3270.32	3893.58	3326.12	4071.88	4046.24	4068.99	3695.05
C26E6.8	wormpep=CE29678 gene=WBGene00006735 locus=ula-1 status=Confirmed uniprot=Q18217 insdc=CCD65733.1 product="NEDD8-activating enzyme E1 regulatory subunit"	19	12.5765	11.6002	12.8053	11.6035	12.0819	13.2075	11.8456	14.2795		2718.36	2507.32	2767.8	2508.04	2611.43	2854.73	2560.36	3086.45
C27H6.8	wormpep=CE18880 gene=WBGene00007787 status=Confirmed uniprot=O17606 insdc=CAB02797.1 product="UPF0160 protein C27H6.8"	19	13.6559	10.2722	13.9547	16.0551	11.9607	10.3803	13.772	9.94912		4472.51	3364.3	4570.38	5258.3	3917.33	3399.71	4510.55	3258.5
C29E4.4	wormpep=CE46384 gene=WBGene00003801 locus=npp-15 status=Confirmed uniprot=P34343 insdc=CCD66018.1 product="Nuclear pore complex protein 15"	19	12.8759	9.91179	14.9153	14.7453	12.0912	11.8845	12.6733	10.9027		2821.1	2171.67	3267.93	3230.7	2649.18	2603.88	2776.71	2388.78
C29F5.1	wormpep=CE02508 gene=WBGene00016210 status=Confirmed uniprot=Q18310 insdc=CCD66020.1	19	13.0731	10.6944	11.1425	9.90494	15.6161	14.687	11.7627	13.1193		4480.44	3665.21	3818.78	3394.65	5352.01	5033.56	4031.33	4496.29
C29F7.2a	wormpep=CE35414 gene=WBGene00007811 status=Confirmed uniprot=O17621 insdc=CAB07327.2	19	14.567	9.41415	11.1976	9.05221	11.5241	9.50414	21.2645	13.4764		5364.63	3466.98	4123.77	3333.69	4244	3500.12	7831.15	4962.98
C34G6.4a	wormpep=CE41207 gene=WBGene00003996 locus=pgp-2 status=Confirmed uniprot=G5EDF9 insdc=CCD66689.1	19	12.357	13.7048	10.2539	9.04639	12.04	11.7545	14.6394	16.2041		2889.82	3205.03	2398	2115.61	2815.69	2748.92	3423.61	3789.51
C36B1.1c	wormpep=CE17816 gene=WBGene00000527 locus=cle-1 status=Confirmed uniprot=G5EDQ4 insdc=CAB03084.1	19	10.2274	9.74026	13.4167	9.11863	17.8942	17.3505	11.2784	10.974		2454.93	2338.01	3220.5	2188.8	4295.24	4164.75	2707.22	2634.14
C37H5.6a	wormpep=CE08630 gene=WBGene00016509 locus=adss-1 status=Confirmed uniprot=P91134 insdc=CCD66985.1 product="Adenylosuccinate synthetase"	19	11.6754	14.9778	11.2443	13.4398	11.0198	13.1576	12.1633	12.3222		3158.79	4052.26	3042.15	3636.15	2981.42	3559.8	3290.81	3333.8
C44E4.3	wormpep=CE34271 gene=WBGene00016652 locus=got-2.1 status=Confirmed uniprot=O01804 insdc=CCD67304.1 product="Aspartate aminotransferase"	19	13.987	8.57304	14.0422	14.2941	12.3904	12.0244	15.3536	9.33529		2958.7	1813.48	2970.39	3023.66	2620.98	2543.56	3247.8	1974.72
C56A3.5	wormpep=CE09033 gene=WBGene00008344 status=Confirmed uniprot=Q18877 insdc=CAB01135.1	19	11.4058	16.4663	10.8936	14.2885	12.5236	10.9298	12.0788	11.4137		2776.49	4008.36	2651.81	3478.22	3048.59	2660.63	2940.31	2778.42
D1054.10	wormpep=CE05528 gene=WBGene00008377 status=Confirmed uniprot=Q18943 insdc=CAA98435.1	19	8.04059	12.2101	10.8736	6.8202	18.487	20.5163	10.358	12.6942		3449.96	5238.99	4665.5	2926.33	7932.19	8802.91	4444.28	5446.7
E01G4.6	wormpep=CE15755 gene=WBGene00008448 status=Confirmed uniprot=G5EDV0 insdc=CAB05719.1	19	21.918	13.4863	3.17146	6.99989	10.8962	8.44626	18.9053	16.1766		6605.59	4064.46	955.808	2109.61	3283.87	2545.51	5697.65	4875.25
E02A10.1	wormpep=CE47787 gene=WBGene00008452 locus=mrps-5 status=Confirmed uniprot=Q93425 insdc=CAB02879.2 product="Putative 28S ribosomal protein S5, mitochondrial"	19	12.8487	11.5857	12.6657	14.1036	12.0539	12.1574	12.3252	12.2599		2758.91	2487.73	2719.61	3028.37	2588.26	2610.47	2646.5	2632.48
E04A4.4a	wormpep=CE29748 gene=WBGene00001983 locus=hoe-1 status=Confirmed uniprot=O44476 insdc=CCD68705.1 product="Ribonuclease Z"	19	12.8568	12.5845	9.67335	11.4623	10.7971	11.9864	14.0337	16.6057		3816.13	3735.32	2871.22	3402.22	3204.78	3557.77	4165.46	4928.88
F08F3.4	wormpep=CE32856 gene=WBGene00017262 status=Confirmed uniprot=Q22945 insdc=CCD65594.1	19	8.2245	15.2843	8.86312	11.633	9.60346	23.6488	7.78477	14.958		1422.95	2644.4	1533.44	2012.68	1661.53	4091.56	1346.87	2587.94
F13H8.2	wormpep=CE27127 gene=WBGene00017435 status=Confirmed uniprot=Q19433 insdc=CCD66044.1	19	12.7551	11.0412	11.5775	17.4354	11.1059	9.9181	13.5631	12.6037		2828.51	2448.44	2567.37	3866.38	2462.8	2199.39	3007.68	2794.94
F20D1.3	wormpep=CE31486 gene=WBGene00008975 status=Confirmed uniprot=Q93535 insdc=CAB01745.2	19	12.3808	10.8058	10.7108	7.52312	14.2982	16.0367	12.5393	15.7052		3073.81	2682.78	2659.2	1867.78	3549.86	3981.48	3113.17	3899.18
F21D5.7	wormpep=CE09524 gene=WBGene00009012 status=Confirmed uniprot=G5EE80 insdc=CAA91040.1 product="Signal recognition particle 54 kDa protein"	19	13.4201	11.2775	12.6715	15.6859	11.8891	10.4553	13.0291	11.5715		4403.03	3700.08	4157.42	5146.43	3900.72	3430.31	4274.76	3796.54
F22F7.1a	wormpep=CE17691 gene=WBGene00017719 locus=ldp-1 status=Confirmed uniprot=Q9GZE9 insdc=CCD67439.1 product="Lipid droplet localized protein"	19	11.4767	20.2401	11.1722	14.8816	10.4109	9.06193	10.8643	11.8922		3511.17	6192.23	3418	4552.86	3185.1	2772.39	3323.79	3638.27
F26B1.3	wormpep=CE09675 gene=WBGene00002073 locus=ima-2 status=Confirmed uniprot=P91276 insdc=CCD64196.1 product="Importin subunit alpha-2"	19	13.2207	9.10852	13.9895	18.6272	11.6257	8.73614	14.5803	10.112		3285.83	2263.8	3476.91	4629.56	2889.41	2171.26	3623.74	2513.2
F26D11.11a	wormpep=CE29778 gene=WBGene00002632 locus=let-413 status=Partially_confirmed uniprot=O61967 insdc=CCD70053.1 product="Protein lap1"	19	14.2541	11.4084	15.057	9.86816	13.2431	11.8287	12.5459	11.7947		2628.78	2103.96	2776.84	1819.91	2442.32	2181.48	2313.75	2175.21
F27D4.4a	wormpep=CE41229 gene=WBGene00009189 status=Confirmed uniprot=Q93618 insdc=CAB01969.3 product="Zinc finger CCCH domain-containing protein 15 homolog"	19	12.1779	10.2027	14.7784	17.2285	11.7256	10.8177	13.1822	9.8869		5134.08	4301.33	6230.41	7263.35	4943.39	4560.62	5557.47	4168.2
F27D4.5	wormpep=CE05736 gene=WBGene00006518 locus=bckd-1B status=Confirmed uniprot=Q93619 insdc=CAB01970.1	19	10.7744	15.4842	10.2902	11.9296	11.1205	14.5622	11.8454	13.9936		2260.15	3248.12	2158.56	2502.46	2332.75	3054.7	2484.8	2935.44
F32A11.1	wormpep=CE17737 gene=WBGene00009307 status=Confirmed uniprot=O62198 insdc=CAB04226.1	19	11.8498	18.7034	10.8516	12.1459	12.7499	11.6136	10.5979	11.4878		3054.7	4821.48	2797.39	3131.04	3286.74	2993.81	2732	2961.4
F32B5.8a	wormpep=CE36646 gene=WBGene00000788 locus=cpz-1 status=Confirmed uniprot=G5EGP8 insdc=CCD70407.1	19	9.37273	17.3239	9.05442	10.7831	11.1142	14.7416	12.9863	14.6237		2384.67	4407.66	2303.68	2743.5	2827.74	3750.66	3304.07	3720.65
F35C5.8	wormpep=CE15949 gene=WBGene00009396 locus=clec-65 status=Confirmed uniprot=O45443 insdc=CAB03057.1	19	5.38948	13.7128	6.90106	3.42977	14.9673	30.9759	7.52666	17.0969		956.502	2433.7	1224.77	608.7	2656.34	5497.48	1335.8	3034.28
F35G12.2	wormpep=CE31500 gene=WBGene00009440 locus=idhg-1 status=Confirmed uniprot=Q20049 insdc=CAA86325.2 product="Isocitrate dehydrogenase [NAD] subunit, mitochondrial"	19	13.1521	14.2924	12.0502	13.1737	11.2629	10.9809	13.4591	11.6287		3299.41	3585.48	3022.99	3304.82	2825.49	2754.72	3376.44	2917.23
F37C12.9	wormpep=CE00821 gene=WBGene00004483 locus=rps-14 status=Confirmed uniprot=P48150 insdc=CCD70739.1 product="40S ribosomal protein S14"	19	11.4806	10.5181	13.2858	19.7618	11.2792	10.0462	13.5887	10.0396		2828.2	2591.11	3272.93	4868.25	2778.59	2474.85	3347.54	2473.23
F38A1.8	wormpep=CE41537 gene=WBGene00009521 status=Confirmed uniprot=G4RYA5 insdc=CCD63963.1	19	12.0501	12.0896	13.0076	12.7012	11.553	13.1634	11.964	13.471		4624.16	4639.34	4991.63	4874.05	4433.42	5051.4	4591.15	5169.46
F39B2.2	wormpep=CE16008 gene=WBGene00006730 locus=uev-1 status=Confirmed uniprot=O45495 insdc=CAB07383.1 product="Ubiquitin-conjugating enzyme E2 variant 1"	19	13.1118	13.6477	11.7731	13.8142	12.1548	11.6948	12.2093	11.5943		3871.49	4029.73	3476.23	4078.89	3588.92	3453.1	3605.02	3423.43
F46B6.7	wormpep=CE05873 gene=WBGene00009772 locus=ztf-7 status=Confirmed uniprot=Q20448 insdc=CAA94823.1	19	12.1655	12.6873	13.0102	15.2534	11.9448	10.7392	12.7988	11.4008		3410.07	3556.32	3646.83	4275.62	3348.2	3010.26	3587.57	3195.71
F46F11.9a	wormpep=CE30536 gene=WBGene00018512 locus=trpp-8 status=Confirmed uniprot=H2L043 insdc=CCD71331.1	19	11.9122	11.0779	12.5191	12.501	13.2469	13.6857	12.7535	12.3038		2647.14	2461.75	2782.01	2778	2943.74	3041.25	2834.1	2734.16
F46H5.3a	wormpep=CE37112 gene=WBGene00018519 status=Confirmed uniprot=Q10454 insdc=CCD71355.1 product="Probable arginine kinase F46H5.3"	19	13.409	14.9671	11.3482	8.79535	12.2735	13.123	13.4829	12.6009		3658.5	4083.6	3096.22	2399.71	3348.68	3580.46	3678.64	3438.01
F52B11.2a	wormpep=CE44567 gene=WBGene00009925 status=Confirmed uniprot=Q9XUE6 insdc=CAB05198.3 product="Probable phosphomannomutase"	19	12.3619	13.952	10.9151	16.8333	11.8574	9.47754	12.8777	11.7251		3874.74	4373.14	3421.25	5276.25	3716.61	2970.66	4036.4	3675.12
F53H1.4a	wormpep=CE49096 gene=WBGene00018778 status=Confirmed uniprot=O45075 insdc=CCD71736.2	19	12.2433	9.82646	18.7479	16.5745	11.5765	9.52536	12.2912	9.21488		2460.53	1974.82	3767.76	3330.98	2326.52	1914.31	2470.16	1851.92
F54D5.8	wormpep=CE03412 gene=WBGene00001031 locus=dnj-13 status=Confirmed uniprot=Q20774 insdc=CAA91334.1	19	12.2927	11.8964	13.9118	14.5072	10.3858	11.5741	14.184	11.2479		2381.84	2305.05	2695.56	2810.91	2012.36	2242.6	2748.3	2179.39
F55H12.4	wormpep=CE11212 gene=WBGene00010135 status=Confirmed uniprot=P90889 insdc=CAB03140.1	19	9.48186	16.0539	9.69533	10.6141	14.1611	17.5672	11.33	11.0965		2863.05	4847.48	2927.5	3204.91	4275.93	5304.41	3421.1	3350.59
F56A8.3a	wormpep=CE28340 gene=WBGene00010139 status=Confirmed uniprot=Q95ZS5 insdc=CAC42304.1	19	11.3525	16.9991	12.7422	14.4227	11.3457	9.99296	12.3241	10.8208		3476.18	5205.17	3901.71	4416.28	3474.08	3059.87	3773.66	3313.36
F56F11.4a	wormpep=CE28467 gene=WBGene00018991 status=Confirmed uniprot=Q9TZ65 insdc=CCD72012.1	19	12.5436	9.33279	15.4382	18.6807	11.6715	10.7329	11.9117	9.68856		4155.31	3091.66	5114.21	6188.33	3866.41	3555.46	3945.97	3209.52
F58E10.3a	wormpep=CE18785 gene=WBGene00010260 locus=ddx-17 status=Confirmed uniprot=Q9XUW5 insdc=CAB04518.1 product="ATP-dependent helicase (DEAD box)"	19	11.7734	10.0987	13.5796	22.4762	11.0853	9.06545	12.2305	9.69093		2947.26	2528.03	3399.42	5626.53	2775	2269.38	3061.68	2425.96
F59E12.4a	wormpep=CE28572 gene=WBGene00019120 locus=npl-4.1 status=Confirmed uniprot=Q95QZ7 insdc=CCD64968.1	19	11.5078	10.3704	14.5594	12.7902	12.6773	13.9653	11.8613	12.2682		3350.51	3019.35	4238.98	3723.88	3690.99	4066	3453.43	3571.88
F59F3.1	wormpep=CE03437 gene=WBGene00006896 locus=ver-3 status=Confirmed uniprot=Q21038 insdc=CAA91990.1 product="Tyrosine-protein kinase receptor ver-3"	19	12.7667	11.86	13.9268	8.18051	13.1606	13.864	12.4233	13.8181		3945.89	3665.65	4304.45	2528.41	4067.62	4285.05	3839.74	4270.85
F59G1.3a	wormpep=CE39945 gene=WBGene00006933 locus=vps-35 status=Confirmed uniprot=Q21053 insdc=CCD70154.1 product="Vacuolar protein sorting-associated protein 35"	19	11.8459	11.1566	12.6845	14.3761	12.0409	12.2694	12.6339	12.9926		3176.67	2991.81	3401.54	3855.19	3228.97	3290.23	3387.98	3484.18
K01C8.9	wormpep=CE02270 gene=WBGene00003821 locus=nst-1 status=Confirmed uniprot=Q21086 insdc=CAA88860.1 product="Guanine nucleotide-binding protein-like 3 homolog"	19	11.8071	8.19694	13.7335	28.9295	10.51	6.04297	13.3892	7.39083		3797.06	2636.07	4416.58	9303.51	3379.93	1943.37	4305.88	2376.84
K02F2.1a	wormpep=CE17153 gene=WBGene00001056 locus=dpf-3 status=Partially_confirmed uniprot=H2KZK7 insdc=CCD68624.1 product="Dipeptidyl peptidase family member 3"	19	13.6919	13.1653	10.7129	9.19147	12.1143	14.0791	11.9737	15.0714		3135.76	3015.15	2453.49	2105.06	2774.44	3224.45	2742.25	3451.71
K03A1.2a	wormpep=CE30088 gene=WBGene00019351 locus=lron-7 status=Confirmed uniprot=Q21164 insdc=CCD72539.1	19	12.6321	12.4877	13.8744	11.5675	10.9099	11.4656	13.2172	13.8457		4904.65	4848.59	5387	4491.31	4235.99	4451.73	5131.82	5375.84
K09B11.9a	wormpep=CE38393 gene=WBGene00010713 locus=uso-1 status=Confirmed uniprot=G5EGG0 insdc=CAB05553.2	19	13.6347	12.0709	12.3562	12.1188	12.3118	12.1926	12.601	12.714		4056.35	3591.1	3675.98	3605.35	3662.78	3627.3	3748.82	3782.41
K09C8.5	wormpep=CE18882 gene=WBGene00004257 locus=pxn-2 status=Partially_confirmed uniprot=G5EG78 insdc=CAA91999.1	19	13.2904	12.1474	13.6015	8.58278	12.2259	12.894	13.3325	13.9255		2273.29	2077.78	2326.5	1468.06	2091.21	2205.48	2280.48	2381.92
K09H11.1	wormpep=CE21068 gene=WBGene00019599 locus=acds-10 status=Confirmed uniprot=O01590 insdc=CCD67873.1	19	13.6293	10.8672	13.6458	11.1811	12.6413	11.2309	13.8088	12.9957		3277.2	2613.05	3281.18	2688.54	3039.63	2700.49	3320.36	3124.85
K10C3.5a	wormpep=CE32469 gene=WBGene00010732 status=Confirmed uniprot=O17944 insdc=CAB05774.2	19	13.1648	10.5135	11.2221	13.5116	11.8389	10.968	15.1493	13.6318		3363.49	2686.09	2867.13	3452.08	3024.73	2802.23	3870.5	3482.8
M106.3a	wormpep=CE40392 gene=WBGene00010911 status=Confirmed uniprot=Q0G840 insdc=CAL36510.1	19	10.3766	12.4479	11.2686	10.2447	12.3388	16.1253	11.9857	15.2123		1813.15	2175.09	1969.01	1790.11	2156.02	2817.65	2094.32	2658.11
M88.5a	wormpep=CE33678 gene=WBGene00010908 locus=zbp-1 status=Confirmed uniprot=Q21605 insdc=CAA84338.2	19	14.1742	10.5139	12.7237	12.733	12.0672	12.3867	13.3378	12.0636		3585.01	2659.24	3218.14	3220.49	3052.1	3132.92	3373.48	3051.18
R05D3.4a	wormpep=CE00283 gene=WBGene00007008 locus=rfp-1 status=Confirmed uniprot=P34537 insdc=CCD73190.1 product="E3 ubiquitin-protein ligase bre-1"	19	12.9046	10.3924	17.4018	14.0888	11.9278	10.5918	12.052	10.6408		3367.42	2711.87	4540.97	3676.45	3112.53	2763.92	3144.94	2776.71
R13H4.4a	wormpep=CE25089 gene=WBGene00001978 locus=hmp-1 status=Confirmed uniprot=P90947 insdc=CAB61019.1 product="Alpha-catenin-like protein hmp-1"	19	13.1885	10.4952	14.4937	10.1781	12.7305	12.8376	11.5791	14.4972		3913.47	3114.27	4300.75	3020.18	3777.55	3809.34	3435.88	4301.78
R53.5	wormpep=CE03575 gene=WBGene00011274 status=Confirmed uniprot=Q22020 insdc=CAA91349.1	19	10.8525	9.81975	10.6975	8.10328	14.4206	19.3785	12.0479	14.6798		2407.77	2178.64	2373.38	1797.82	3199.4	4299.38	2672.99	3256.92
T02C12.1	wormpep=CE01061 gene=WBGene00002038 locus=hum-5 status=Confirmed uniprot=G5ECZ0 insdc=CAA84673.1	19	12.4948	12.3135	9.66953	8.86632	13.3715	15.3406	11.6576	16.2862		2605.22	2567.43	2016.15	1848.67	2788.02	3198.6	2430.67	3395.75
T04H1.4a	wormpep=CE21149 gene=WBGene00004296 locus=rad-50 status=Confirmed uniprot=O44199 insdc=CAB01581.1 product="DNA repair protein rad-50"	19	12.0234	9.55964	15.8084	17.7766	12.4166	11.1305	12.4546	8.83019		3246.53	2581.27	4268.54	4800.01	3352.7	3005.44	3362.97	2384.31
T06D8.1a	wormpep=CE44989 gene=WBGene00011522 locus=srap-1 status=Partially_confirmed uniprot=G5ECB4 insdc=CAA88964.3	19	14.8403	10.5872	11.138	8.30538	16.7342	11.8121	13.8315	12.7512		3848.84	2745.78	2888.65	2154	4340.02	3063.47	3587.21	3307.03
T08G2.3	wormpep=CE07473 gene=WBGene00020366 locus=acdh-10 status=Confirmed uniprot=Q22347 insdc=CCD61702.1 product="Probable medium-chain specific acyl-CoA dehydrogenase 10, mitochondrial"	19	12.5	12.7967	11.8535	8.49594	12.9992	14.1541	12.2732	14.9273		4933.48	5050.58	4678.32	3353.16	5130.49	5586.33	4843.96	5891.48
T09B4.9	wormpep=CE13473 gene=WBGene00020383 locus=tin-44 status=Confirmed uniprot=O02161 insdc=CCD71993.1 product="Probable mitochondrial import inner membrane translocase subunit tin-44"	19	13.2003	12.6447	11.5321	10.216	13.7848	14.3813	12.0131	12.2276		5192.08	4973.55	4535.93	4018.25	5421.98	5656.59	4725.09	4809.46
T12D8.8	wormpep=CE16405 gene=WBGene00011735 locus=hip-1 status=Confirmed uniprot=G5EE04 insdc=CAB03349.1	19	11.4053	15.4793	12.7233	13.0803	11.6331	9.59889	11.9439	14.1359		3574.08	4850.77	3987.11	4098.98	3645.49	3008.01	3742.86	4429.79
T14B4.1	wormpep=CE42339 gene=WBGene00020498 status=Confirmed uniprot=Q22484 insdc=CCD65279.1	19	12.6763	12.7063	10.9472	12.9655	11.7945	11.6672	12.6275	14.6154		3561.85	3570.3	3076.02	3643.12	3314.09	3278.33	3548.13	4106.73
T14F9.3	wormpep=CE07499 gene=WBGene00020509 locus=hex-1 status=Confirmed uniprot=Q22492 insdc=CCD68941.1 product="Beta-hexosaminidase A"	19	12.1863	17.1498	7.85191	6.7286	11.9492	12.1784	11.7095	20.2464		4377.64	6160.66	2820.62	2417.09	4292.48	4374.8	4206.37	7273.05
T16G1.11	wormpep=CE20081 gene=WBGene00001233 locus=eif-3.K status=Confirmed uniprot=Q9XUP3 insdc=CAB04732.1 product="Eukaryotic translation initiation factor 3 subunit K"	19	13.3803	11.3941	12.8779	15.4438	12.2899	10.0889	13.3798	11.1453		4652.2	3961.61	4477.51	5369.67	4273.09	3507.82	4652.02	3875.11
T20B12.1	wormpep=CE41454 gene=WBGene00020600 locus=trd-1 status=Confirmed uniprot=P41842 insdc=CCD69079.1 product="Tetratricopeptide repeat-containing protein trd-1"	19	14.157	11.5116	11.669	12.7738	11.9739	11.6634	13.6031	12.6482		3978.85	3235.36	3279.61	3590.11	3365.29	3278.04	3823.18	3554.82
T23B12.4	wormpep=CE29351 gene=WBGene00020719 locus=natc-1 status=Confirmed uniprot=O17003 insdc=CCD72916.1	19	13.2405	11.1566	12.7942	14.0262	11.0293	11.8158	12.8668	13.0707		3111.29	2621.61	3006.43	3295.91	2591.7	2776.52	3023.47	3071.39
T23F6.4a	wormpep=CE18963 gene=WBGene00004315 locus=rbd-1 status=Confirmed uniprot=Q9XU67 insdc=CAB05631.1	19	11.8772	9.9914	12.7113	19.0748	11.9578	10.5179	14.1487	9.721		2678.28	2253.04	2866.38	4301.33	2696.46	2371.77	3190.5	2192.07
T25B9.1	wormpep=CE35627 gene=WBGene00012007 status=Partially_confirmed uniprot=Q22768 insdc=CAA94376.2	19	12.0861	11.3973	8.51286	9.13289	15.0026	18.7657	11.3302	13.7723		3690.32	3480.02	2599.29	2788.6	4580.85	5729.85	3459.53	4205.2
W01A11.1a	wormpep=CE14390 gene=WBGene00020909 status=Confirmed uniprot=Q23068 insdc=CCD74260.1 product="Epoxide hydrolase"	19	12.407	15.8717	10.3404	9.27889	10.8525	14.1313	11.0384	16.0799		3946.01	5047.93	3288.73	2951.12	3451.59	4494.41	3510.73	5114.14
W07G4.3	wormpep=CE42738 gene=WBGene00012337 status=Confirmed uniprot=Q23215 insdc=CAB01444.2	19	13.6942	12.0901	12.4093	9.92796	13.2532	12.348	13.1837	13.0935		3723.04	3286.92	3373.69	2699.1	3603.14	3357.04	3584.24	3559.72
W08E3.1	wormpep=CE14704 gene=WBGene00004915 locus=snr-2 status=Confirmed uniprot=P91918 insdc=CAB07132.1 product="Probable small nuclear ribonucleoprotein-associated protein B"	19	10.3025	9.12117	11.9074	19.8877	11.1386	14.4666	12.6484	10.5275		1987.12	1759.27	2296.68	3835.89	2148.4	2790.3	2439.6	2030.53
Y105E8A.25a	wormpep=CE50251 gene=WBGene00013682 status=Confirmed uniprot=A0A0K3ATL6 insdc=CTQ86343.1	19	12.1327	11.3366	12.4663	12.4399	12.8071	13.3258	12.4526	13.039		2371.24	2215.66	2436.44	2431.28	2503.06	2604.42	2433.76	2548.38
Y105E8A.9	wormpep=CE29847 gene=WBGene00000158 locus=apg-1 status=Confirmed uniprot=Q8WQB3 insdc=CAD21660.1	19	12.913	12.1312	10.9878	12.0208	11.7715	12.8294	11.9874	15.3587		3226.89	3031.51	2745.8	3003.92	2941.63	3206	2995.59	3838.05
Y106G6E.6	wormpep=CE29604 gene=WBGene00013709 locus=csnk-1 status=Confirmed uniprot=Q8WQ99 insdc=CAB60309.2 product="Casein kinase I gamma"	19	13.6229	11.0121	13.4141	10.88	12.6751	12.1253	13.3237	12.9467		4370.99	3533.3	4303.97	3490.9	4066.87	3890.47	4274.99	4154.02
Y108G3AL.1a	wormpep=CE27593 gene=WBGene00000838 locus=cul-3 status=Confirmed uniprot=Q17391 insdc=CCD74336.1 product="Cullin-3"	19	11.6926	10.3444	14.3756	16.5891	12.0293	11.6195	11.8276	11.5218		2722.38	2408.48	3347.05	3862.42	2800.76	2705.36	2753.81	2682.61
Y113G7A.4a	wormpep=CE23275 gene=WBGene00003566 locus=ncx-1 status=Confirmed uniprot=G5EF08 insdc=CAB60477.1	19	15.038	12.1581	12.2684	10.4697	12.657	11.2374	13.9853	12.186		4236.65	3425.29	3456.37	2949.62	3565.85	3165.89	3940.07	3433.16
Y119D3B.14	wormpep=CE45193 gene=WBGene00022491 status=Confirmed uniprot=Q95Y73 insdc=CCD73931.1	19	11.5772	14.0155	12.4248	14.1728	10.1907	12.2652	10.855	14.4988		3236.62	3918.3	3473.58	3962.27	2848.98	3428.96	3034.71	4053.39
Y37D8A.14	wormpep=CE20218 gene=WBGene00012553 locus=cox-5A status=Confirmed uniprot=P55954 insdc=CAA21532.1 product="Cytochrome c oxidase subunit 5A, mitochondrial"	19	14.5178	8.502	14.395	11.6196	13.4203	9.40118	18.4922	9.65199		3385.98	1982.92	3357.33	2710.04	3130.01	2192.63	4312.93	2251.13
Y38E10A.22a	wormpep=CE47846 gene=WBGene00012600 status=Confirmed uniprot=H2KMK6 insdc=CCE72311.2	19	11.4389	11.3797	13.4333	19.9823	12.3117	9.07692	13.927	8.45004		3253.87	3237.03	3821.17	5684.08	3502.13	2581.98	3961.62	2403.66
Y39B6A.20	wormpep=CE21681 gene=WBGene00000214 locus=asp-1 status=Confirmed uniprot=G5EEI4 insdc=CAC51056.1 product="Aspartic protease 1"	19	13.4887	12.9694	7.93631	6.25735	14.3603	16.314	14.9328	13.7411		4075.77	3918.86	2398.05	1890.73	4339.12	4929.47	4512.12	4152.05
Y41E3.10a	wormpep=CE37568 gene=WBGene00012768 locus=eef-1B.2 status=Confirmed uniprot=Q9U2H9 insdc=CAB63360.2 product="Probable elongation factor 1-beta\/1-delta 2"	19	11.7472	15.4859	12.5895	15.2242	10.7779	9.86126	14.172	10.1421		4289.86	5655.16	4597.47	5559.6	3935.89	3601.16	5175.37	3703.7
Y44E3A.4	wormpep=CE48147 gene=WBGene00021549 status=Confirmed uniprot=Q6A573 insdc=CCD73445.2	19	11.2802	12.8502	12.6058	12.801	13.33	13.3798	11.3697	12.3834		2594.96	2956.12	2899.92	2944.81	3066.52	3077.96	2615.54	2848.74
Y45G12B.3a	wormpep=CE28366 gene=WBGene00021564 status=Confirmed uniprot=Q9N4Z0 insdc=CCD65497.1 product="L-2-hydroxyglutarate dehydrogenase, mitochondrial"	19	12.9437	15.1151	12.2134	12.7879	11.6815	13.1969	10.037	12.0246		3229.12	3770.85	3046.93	3190.25	2914.25	3292.29	2503.99	2999.83
Y46G5A.21	wormpep=CE31115 gene=WBGene00012911 locus=acl-7 status=Confirmed uniprot=G5EFP8 insdc=CAB60363.2 product="Putative 1-acyl-sn-glycerol-3-phosphate acyltransferase acl-7"	19	14.8235	11.54	12.905	14.5255	11.4523	9.93395	13.0383	11.7816		3338.54	2599.03	2906.47	3271.42	2579.28	2237.32	2936.47	2653.44
Y47D3A.29a	wormpep=CE32262 gene=WBGene00012936 locus=pola-1 status=Confirmed uniprot=Q9NAH1 insdc=CAB97239.2 product="DNA polymerase"	19	11.9766	9.68641	14.3408	20.2148	11.3274	10.038	12.5353	9.88065		3109.99	2515.3	3723.92	5249.23	2941.41	2606.6	3255.08	2565.73
Y47G6A.22	wormpep=CE24368 gene=WBGene00021647 status=Confirmed uniprot=Q8MXS8 insdc=CCD72568.1	19	10.6279	14.6467	9.87665	10.0241	11.0685	18.2488	9.50634	16.0009		3258.98	4491.33	3028.62	3073.84	3394.1	5595.9	2915.06	4906.59
Y48C3A.7	wormpep=CE28132 gene=WBGene00003119 locus=mac-1 status=Confirmed uniprot=Q9NAG4 insdc=CAB55106.2 product="Protein mac-1"	19	13.1838	9.69522	13.5544	18.7099	11.9624	9.47227	13.0025	10.4195		2991.21	2199.7	3075.28	4245	2714.08	2149.11	2950.06	2364.03
Y48G10A.1	wormpep=CE25312 gene=WBGene00013018 status=Confirmed uniprot=G5EF86 insdc=CAB60384.2 product="S-formylglutathione hydrolase"	19	12.2667	12.0575	10.6832	10.6282	14.2822	14.1568	12.2428	13.6825		4081.52	4011.91	3554.63	3536.35	4752.14	4710.42	4073.55	4552.6
Y51H4A.3a	wormpep=CE25369 gene=WBGene00004357 locus=rho-1 status=Confirmed uniprot=Q22038 insdc=CAB63379.1 product="Ras-like GTP-binding protein rhoA"	19	10.8505	15.1345	12.7437	11.669	13.6604	12.5115	11.6268	11.8037		2784.77	3884.26	3270.66	2994.84	3505.92	3211.08	2984	3029.42
Y51H7C.11	wormpep=CE39192 gene=WBGene00021789 locus=nol-6 status=Partially_confirmed uniprot=Q95XY4 insdc=CCD71797.1 product="Nucleolar protein 6"	19	13.1658	10.4596	12.9298	17.5461	11.8384	9.24389	14.672	10.1446		2556.16	2030.74	2510.34	3406.6	2298.44	1794.72	2848.59	1969.59
Y54E10A.2	wormpep=CE39656 gene=WBGene00003258 locus=cogc-1 status=Confirmed uniprot=G5EE66 insdc=CCD72819.1	19	13.8063	11.0857	12.7431	11.5402	12.6911	12.1375	12.9837	13.0125		3647.96	2929.1	3367.02	3049.18	3353.29	3207	3430.6	3438.2
Y56A3A.7b	wormpep=CE41476 gene=WBGene00013228 status=Confirmed uniprot=A7DTF5 insdc=CAO82074.1	19	14.4933	11.2969	12.7051	11.2943	13.0578	10.0925	14.1966	12.8633		2292.72	1787.08	2009.84	1786.67	2065.64	1596.55	2245.78	2034.87
Y57A10A.23	wormpep=CE22626 gene=WBGene00013263 locus=txdc-12.1 status=Confirmed uniprot=Q9NA78 insdc=CAB55026.1	19	14.3645	12.7948	8.81234	10.6701	13.3337	8.9625	15.5552	15.5069		3593.3	3200.65	2204.43	2669.15	3335.44	2241.99	3891.17	3879.08
Y57G11B.5	wormpep=CE14924 gene=WBGene00013297 status=Confirmed uniprot=O18224 insdc=CAB16499.1	19	6.44382	22.8044	6.13648	6.65661	14.3769	17.5644	9.86976	16.1476		1250.42	4425.18	1190.78	1291.71	2789.84	3408.36	1915.22	3133.43
Y59A8B.22a	wormpep=CE45240 gene=WBGene00013354 locus=snx-6 status=Confirmed uniprot=D9PTP5 insdc=CBW44400.1	19	12.0412	10.9687	13.4223	13.0493	13.4535	12.8139	12.82	11.4311		3705.25	3375.22	4130.23	4015.44	4139.83	3943.03	3944.88	3517.52
Y62H9A.6	wormpep=CE19242 gene=WBGene00013394 locus=ule-5 status=Confirmed uniprot=Q9XWT3 insdc=CAA21562.1	19	8.25709	12.3324	10.5517	7.27661	17.0831	19.8109	8.81029	15.8779		3245.14	4846.79	4146.95	2859.8	6713.88	7785.93	3462.56	6240.22
Y73B6BL.6a	wormpep=CE29008 gene=WBGene00022235 locus=sqd-1 status=Confirmed uniprot=Q8MXR6 insdc=CCD74155.1	19	11.0008	15.0059	10.9344	20.0252	12.0901	8.31936	12.8848	9.73944		2617.99	3571.13	2602.18	4765.61	2877.2	1979.85	3066.34	2317.8
Y82E9BR.18	wormpep=CE33002 gene=WBGene00022350 status=Confirmed uniprot=Q9BKR5 insdc=CCD73050.1	19	12.5368	12.5311	12.6953	14.6378	11.7429	11.6033	12.5651	11.6878		3358.72	3357.17	3401.17	3921.58	3146.02	3108.6	3366.3	3131.24
Y95B8A.8	wormpep=CE45830 gene=WBGene00022388 status=Confirmed uniprot=E9RKC7 insdc=CCD73557.1	19	14.2164	11.1465	14.8077	14.6422	12.4719	10.4824	12.1986	10.0342		3745.29	2936.53	3901.07	3857.46	3285.71	2761.58	3213.7	2643.48
ZK177.8a	wormpep=CE07618 gene=WBGene00022673 status=Confirmed uniprot=Q09374 insdc=CCD64860.1	19	8.9129	14.1204	11.2554	11.8248	10.3217	16.2495	10.511	16.8043		2320.56	3676.38	2930.45	3078.69	2687.35	4230.7	2736.63	4375.16
ZK430.1	wormpep=CE05078 gene=WBGene00022739 locus=toe-1 status=Confirmed uniprot=Q23495 insdc=CCD61670.1 product="HEAT repeat-containing protein 1 homolog"	19	13.9695	10.1287	12.6727	18.9113	11.2114	8.83314	13.3621	10.9111		4027.78	2920.37	3653.88	5452.62	3232.53	2546.82	3852.64	3145.96
ZK430.2	wormpep=CE05079 gene=WBGene00044063 locus=bpnt-1 status=Confirmed uniprot=Q23493 insdc=CCD61671.1	19	13.357	11.6191	12.9587	10.9943	12.9451	12.635	12.1516	13.3392		4412.59	3838.49	4281.02	3632.08	4276.52	4174.08	4014.4	4406.74
ZK616.4	wormpep=CE31753 gene=WBGene00022774 locus=swsn-6 status=Confirmed uniprot=Q9N4N4 insdc=CCD71110.1	19	13.4408	10.1461	18.5956	13.6498	12.3661	9.6924	12.1595	9.94973		3554.9	2683.49	4918.28	3610.17	3270.66	2563.5	3216	2631.56
ZK622.3a	wormpep=CE33504 gene=WBGene00022781 locus=pmt-1 status=Confirmed uniprot=Q23552 insdc=CCD68005.1	19	9.84379	10.5089	10.4777	32.0051	9.36954	7.01549	11.6362	9.14331		2597.49	2772.99	2764.76	8445.23	2472.35	1851.19	3070.45	2412.66
ZK836.2a	wormpep=CE35706 gene=WBGene00014098 locus=ogdh-2 status=Confirmed uniprot=Q23629 insdc=CAB01590.2 product="Probable 2-oxoglutarate dehydrogenase E1 component DHKTD1 homolog, mitochondrial"	19	9.93904	15.9881	10.6519	12.4197	12.7084	14.4233	11.1934	12.6761		2548.79	4100.04	2731.61	3184.94	3258.98	3698.73	2870.45	3250.69
B0024.10	wormpep=CE43076 gene=WBGene00007100 locus=asps-1 status=Confirmed uniprot=Q17425 insdc=CAA94882.2	18	12.1981	10.4045	13.7219	16.509	12.4221	11.3427	13.1131	10.2886		3194.18	2724.51	3593.21	4323.04	3252.85	2970.2	3433.78	2694.17
B0035.12	wormpep=CE05167 gene=WBGene00007111 locus=sart-3 status=Confirmed uniprot=Q17430 insdc=CAA97405.1	18	12.4793	9.77655	13.9996	16.3587	12.8239	12.544	12.7266	9.29127		2881.66	2257.55	3232.71	3777.47	2961.24	2896.6	2938.77	2145.49
B0495.5	wormpep=CE29948 gene=WBGene00015204 status=Confirmed uniprot=Q09214 insdc=CCD61473.1	18	11.2329	11.442	11.1041	9.23013	13.5015	18.2537	10.6951	14.5406		3023.33	3079.61	2988.68	2484.29	3633.93	4912.99	2878.59	3913.61
B0511.10	wormpep=CE17349 gene=WBGene00001228 locus=eif-3.E status=Confirmed uniprot=O61820 insdc=CCD62105.1 product="Eukaryotic translation initiation factor 3 subunit E"	18	12.9943	11.2159	12.2194	14.193	11.5725	10.9509	13.1326	13.7215		3272.88	2824.95	3077.7	3574.82	2914.78	2758.2	3307.72	3456.04
C02F4.2a	wormpep=CE07853 gene=WBGene00006527 locus=tax-6 status=Confirmed uniprot=Q0G819 insdc=CAB02719.1 product="Serine\/threonine-protein phosphatase 2B catalytic subunit"	18	13.4626	12.3554	11.3918	9.47028	13.453	12.4635	13.0145	14.3888		2165.61	1987.51	1832.5	1523.4	2164.07	2004.9	2093.53	2314.6
C02F5.9	wormpep=CE26745 gene=WBGene00003952 locus=pbs-6 status=Confirmed uniprot=P34286 insdc=CCD62635.1 product="Proteasome subunit beta type-1"	18	10.8474	15.3216	13.3049	14.756	12.0647	11.3697	11.9053	10.4304		2701.16	3815.3	3313.12	3674.45	3004.27	2831.21	2964.58	2597.32
C10C5.1a	wormpep=CE49845 gene=WBGene00007505 locus=pezo-1 status=Partially_confirmed uniprot=Q17897 insdc=CAA92444.3 product="Piezo-type mechanosensitive ion channel component"	18	13.1469	12.6018	12.0242	8.98977	13.7412	14.3495	11.0138	14.1328		3061.95	2934.99	2800.46	2093.74	3200.37	3342.03	2565.15	3291.56
C12C8.2a	wormpep=CE36100 gene=WBGene00007533 locus=cbl-1 status=Partially_confirmed uniprot=O02215 insdc=CAB03873.2	18	7.9836	17.7331	7.18117	6.41433	9.60972	24.2381	8.44014	18.3998		1956.81	4346.45	1760.13	1572.18	2355.38	5940.86	2068.71	4509.86
C14B9.4a	wormpep=CE26649 gene=WBGene00004042 locus=plk-1 status=Confirmed uniprot=P34331 insdc=CCD64438.1 product="Serine\/threonine-protein kinase plk-1"	18	12.78	9.34579	14.7224	18.508	11.9055	10.2739	12.9103	9.55406		3735.83	2731.95	4303.63	5410.25	3480.19	3003.26	3773.93	2792.83
C16C10.10	wormpep=CE01490 gene=WBGene00006448 locus=glod-4 status=Confirmed uniprot=Q09253 insdc=CAA86748.1 product="Glyoxalase 1"	18	12.1953	11.1203	13.2102	8.47369	14.7309	15.336	11.603	13.3306		3843.2	3504.43	4163.04	2670.38	4642.26	4832.95	3656.56	4200.99
C23H3.4a	wormpep=CE08323 gene=WBGene00016020 locus=sptl-1 status=Confirmed uniprot=P91079 insdc=CCD65323.1 product="Serine palmitoyltransferase 1"	18	11.8657	13.0618	12.916	14.252	10.9689	12.9688	11.8908	12.0759		4218.04	4643.25	4591.41	5066.33	3899.24	4610.18	4226.98	4292.78
C24H10.5	wormpep=CE29674 gene=WBGene00006861 locus=cal-5 status=Confirmed uniprot=Q18136 insdc=CCD65556.1	18	12.3751	15.5089	11.1484	9.23129	14.838	11.7781	13.1327	11.9876		4138.34	5186.33	3728.13	3087.04	4961.97	3938.7	4391.72	4008.79
C25A1.10a	wormpep=CE08376 gene=WBGene00000931 locus=dao-5 status=Confirmed uniprot=Q9XVS4 insdc=CAB02755.1	18	11.9136	9.04292	15.5645	21.7885	11.2055	9.2493	13.0253	8.21034		4864.55	3692.39	6355.29	8896.66	4575.4	3776.66	5318.49	3352.43
C29F9.7	wormpep=CE19706 gene=WBGene00003931 locus=pat-4 status=Confirmed uniprot=Q9TZC4 insdc=CCD66066.1 product="Integrin-linked protein kinase homolog pat-4"	18	15.2083	12.3042	11.4492	10.3126	13.4769	12.1301	11.9218	13.1969		4132.18	3343.11	3110.82	2801.98	3661.75	3295.8	3239.21	3585.65
C38C3.5a	wormpep=CE20547 gene=WBGene00006794 locus=unc-60 status=Confirmed uniprot=Q07750 insdc=CCD67021.1 product="Actin-depolymerizing factor 1, isoforms a\/b"	18	11.2697	15.2006	12.9442	12.7758	10.2817	12.3648	12.6091	12.5541		3376.95	4554.85	3878.73	3828.27	3080.91	3705.1	3778.32	3761.85
C41D11.2	wormpep=CE29220 gene=WBGene00001231 locus=eif-3.H status=Confirmed uniprot=O01974 insdc=CCD64252.1 product="Eukaryotic translation initiation factor 3 subunit H"	18	12.3233	11.6854	12.5773	16.627	12.1069	10.8047	11.9464	11.929		2849.88	2702.37	2908.64	3845.16	2799.83	2498.69	2762.72	2758.71
C44C1.4a	wormpep=CE04214 gene=WBGene00016643 locus=vps-45 status=Confirmed uniprot=H2KYN0 insdc=CCD63972.1	18	12.2325	11.86	11.948	12.8874	11.9885	13.8089	11.8467	13.4281		2287.69	2218.02	2234.47	2410.17	2242.05	2582.5	2215.54	2511.28
C47G2.5a	wormpep=CE38162 gene=WBGene00008166 locus=saps-1 status=Confirmed uniprot=Q18696 insdc=CAA88937.2	18	12.8834	11.7521	12.9477	13.741	11.407	11.7742	12.4526	13.042		3415.73	3115.81	3432.78	3643.12	3024.31	3121.65	3301.52	3457.8
C50F7.10	wormpep=CE04248 gene=WBGene00016848 locus=klo-1 status=Confirmed uniprot=Q18758 insdc=CCD67456.1	18	13.5214	11.35	9.83833	5.23183	15.6525	15.5548	12.3548	16.4964		4284.92	3596.8	3117.76	1657.97	4960.27	4929.32	3915.24	5227.71
C53H9.1	wormpep=CE19381 gene=WBGene00004441 locus=rpl-27 status=Confirmed uniprot=P91914 insdc=CCD67946.1 product="60S ribosomal protein L27"	18	12.5575	9.92943	13.1828	21.6052	10.9486	10.3156	12.6297	8.83105		4277.64	3382.39	4490.64	7359.64	3729.56	3513.95	4302.22	3008.23
C56G2.6a	wormpep=CE30639 gene=WBGene00002891 locus=let-767 status=Confirmed uniprot=Q09517 insdc=CCD66337.1 product="Very-long-chain 3-oxooacyl-coA reductase let-767"	18	10.7924	13.8014	10.1162	14.7047	10.633	13.4488	10.654	15.8495		1837.49	2349.8	1722.36	2503.58	1810.36	2289.75	1813.93	2698.5
D1054.2	wormpep=CE05521 gene=WBGene00003923 locus=pas-2 status=Confirmed uniprot=Q27488 insdc=CAA98441.1 product="Proteasome subunit alpha type-2"	18	10.6689	10.5184	14.021	17.0511	12.6093	11.7381	12.6063	10.7868		2124.05	2094.09	2791.41	3394.66	2510.34	2336.91	2509.74	2147.51
D2030.5	wormpep=CE09082 gene=WBGene00008415 locus=mce-1 status=Confirmed uniprot=G5EEG4 insdc=CAA98118.1	18	13.0111	16.5995	12.5799	7.83515	14.7923	12.5946	11.7283	10.8591		3765.29	4803.73	3640.51	2267.42	4280.75	3644.75	3394.06	3142.54
E01A2.2a	wormpep=CE20643 gene=WBGene00017085 status=Confirmed uniprot=Q966L5 insdc=CCD68572.1 product="Serrate RNA effector molecule homolog"	18	13.5154	10.1724	16.0122	14.2916	11.9783	10.284	13.1916	10.5545		3690.88	2777.96	4372.72	3902.84	3271.12	2808.42	3602.47	2882.3
F10G8.5	wormpep=CE09340 gene=WBGene00003564 locus=ncs-2 status=Confirmed uniprot=P36609 insdc=CAB02282.1 product="Neuronal calcium sensor 2"	18	12.6877	12.7609	10.4721	9.60443	13.7896	12.9123	11.9114	15.8616		3659.51	3680.63	3020.48	2770.21	3977.35	3724.31	3435.61	4574.96
F13H10.4a	wormpep=CE40354 gene=WBGene00008775 locus=mogs-1 status=Confirmed uniprot=Q19426 insdc=CAL36499.1 product="Mannosyl-oligosaccharide glucosidase"	18	12.776	11.8202	12.9357	10.8833	12.9033	13.003	11.9496	13.7289		2775.77	2568.12	2810.47	2364.56	2803.43	2825.09	2596.22	2982.8
F17A9.5	wormpep=CE09449 gene=WBGene00017537 status=Confirmed uniprot=O16215 insdc=CCD69358.1	18	11.4091	12.7335	12.3167	10.0741	12.0729	14.4318	12.1379	14.824		2750.84	3070.16	2969.67	2428.97	2910.89	3479.64	2926.55	3574.19
F18E3.7a	wormpep=CE07083 gene=WBGene00017565 locus=ddo-2 status=Confirmed uniprot=Q19564 insdc=CCD69662.1 product="D-aspartate oxidase 2"	18	12.403	18.4204	10.185	14.8973	7.47822	14.6527	9.30905	12.6543		4067.47	6040.81	3340.09	4885.45	2452.42	4805.24	3052.83	4149.86
F20D6.11	wormpep=CE27373 gene=WBGene00017640 status=Confirmed uniprot=Q19655 insdc=CCD68327.1	18	14.3868	11.6932	11.609	9.97826	13.5798	12.5484	11.5656	14.639		4366.17	3548.7	3523.14	3028.25	4121.27	3808.24	3509.98	4442.7
F21G4.2	wormpep=CE09548 gene=WBGene00003410 locus=mrp-4 status=Confirmed uniprot=G5EFP3 insdc=CAB02667.1	18	11.4502	12.4583	11.6142	15.6017	10.6446	12.4515	12.0535	13.7262		3124.79	3399.9	3169.54	4257.75	2904.96	3398.05	3289.44	3745.92
F22B7.5a	wormpep=CE24911 gene=WBGene00001028 locus=dnj-10 status=Confirmed uniprot=Q8TA83 insdc=CCD62135.1 product="DnaJ homolog dnj-10"	18	10.7821	15.7999	10.6987	8.72113	11.8267	16.6036	10.0046	15.5632		2655.76	3891.69	2635.22	2148.11	2913.04	4089.66	2464.25	3833.39
F23C8.6	wormpep=CE20715 gene=WBGene00017735 locus=did-2 status=Confirmed uniprot=Q9TXI3 insdc=CCD69890.1	18	10.4672	12.5265	13.0305	12.6158	13.5909	12.9223	12.5411	12.3058		3001.78	3592.34	3736.87	3617.94	3897.6	3705.84	3596.53	3529.04
F25E2.4	wormpep=CE07133 gene=WBGene00002058 locus=ifd-2 status=Confirmed uniprot=Q19782 insdc=CCD69985.1 product="Intermediate filament protein ifd-2"	18	13.3361	10.2818	13.1029	10.696	14.0352	12.5165	13.2194	12.8122		2958.1	2280.62	2906.38	2372.5	3113.17	2776.3	2932.21	2841.9
F27D9.1a	wormpep=CE24927 gene=WBGene00006757 locus=unc-18 status=Confirmed uniprot=P34815 insdc=CCD67914.1 product="Putative acetylcholine regulator unc-18"	18	11.6625	16.2591	12.1936	9.47835	14.2414	11.9259	11.6313	12.6078		3398.5	4737.96	3553.25	2762.02	4149.99	3475.25	3389.4	3673.94
F31D4.3	wormpep=CE15929 gene=WBGene00001431 locus=fkb-6 status=Confirmed uniprot=O45418 insdc=CAB07371.1 product="Peptidylprolyl isomerase"	18	13.3493	10.3966	15.416	15.0413	11.6738	9.56582	13.4956	11.0616		2775.91	2161.93	3205.7	3127.76	2427.52	1989.17	2806.34	2300.2
F32D8.12a	wormpep=CE31922 gene=WBGene00009334 status=Confirmed uniprot=Q8I4K2 insdc=CAD54138.1	18	14.8005	11.2714	15.0936	18.1468	9.59308	8.78739	13.147	9.16022		4987.23	3798.06	5086.01	6114.82	3232.52	2961.03	4430.05	3086.67
F35G12.12	wormpep=CE31499 gene=WBGene00009445 status=Confirmed uniprot=Q20058 insdc=CAA86334.2	18	12.316	10.5748	13.248	15.0899	11.8859	11.3912	13.1363	12.3579		2617	2247.03	2815.06	3206.43	2525.61	2420.5	2791.32	2625.92
F38E9.5	wormpep=CE28307 gene=WBGene00018187 locus=twf-2 status=Confirmed uniprot=Q20173 insdc=CCD70822.1	18	12.8262	14.3062	12.7018	9.80816	13.9321	11.8865	12.2393	12.2999		3222.17	3593.97	3190.92	2463.99	3500	2986.11	3074.73	3089.97
F43D9.3b	wormpep=CE44900 gene=WBGene00009654 locus=sly-1 status=Confirmed uniprot=A7LPF3 insdc=CAO82046.4	18	14.21	12.4805	12.9419	11.6242	13.0237	11.6677	12.0981	11.9539		3175.12	2788.68	2891.78	2597.33	2910.06	2607.06	2703.23	2671.01
F45G2.4	wormpep=CE16047 gene=WBGene00009732 locus=cope-1 status=Confirmed uniprot=O62246 insdc=CAB07613.1 product="Coatomer subunit epsilon"	18	12.5411	10.5988	12.4868	13.1515	12.4647	14.9818	11.8317	11.9436		2842.76	2402.48	2830.45	2981.13	2825.44	3396	2681.96	2707.32
F46C5.9	wormpep=CE10584 gene=WBGene00009784 status=Confirmed uniprot=G5EFD7 insdc=CAA91052.1	18	12.7084	11.6948	12.726	13.3716	11.7584	12.1434	12.6429	12.9544		4598.29	4231.54	4604.65	4838.24	4254.54	4393.83	4574.6	4687.3
F48E8.6	wormpep=CE45000 gene=WBGene00018612 locus=disl-2 status=Confirmed uniprot=Q09568 insdc=CCD71518.1 product="DIS3-like exonuclease 2"	18	12.2624	10.5447	12.6894	17.5229	12.3189	11.1489	12.4653	11.0476		2857.4	2457.14	2956.9	4083.22	2870.57	2597.93	2904.7	2574.33
F52B5.3	wormpep=CE05718 gene=WBGene00009922 status=Confirmed uniprot=Q20644 insdc=CAA99855.1	18	10.9345	9.48449	12.7594	20.1887	11.7992	11.1653	12.3219	11.3465		2360.36	2047.35	2754.29	4357.99	2547.02	2410.17	2659.84	2449.3
F52C12.4c	wormpep=CE48639 gene=WBGene00018681 locus=denn-4 status=Partially_confirmed uniprot=U4PB89 insdc=CDH93117.1	18	11.7698	11.1591	14.5047	15.3946	12.432	10.7729	12.3573	11.6096		1978	1875.36	2437.61	2587.18	2089.29	1810.47	2076.73	1951.07
F52G2.2a	wormpep=CE40653 gene=WBGene00004681 locus=rsd-2 status=Confirmed uniprot=Q9XUE3 insdc=CAB05207.2	18	12.2477	11.1118	13.3314	14.2482	11.6661	12.6394	12.5649	12.1906		2345.74	2128.19	2553.3	2728.89	2234.35	2420.78	2406.5	2334.81
F53A9.10a	wormpep=CE34313 gene=WBGene00006587 locus=tnt-2 status=Confirmed uniprot=Q7Z072 insdc=CCD68808.1	18	12.7473	18.3506	11.1602	10.568	13.0969	10.7329	12.0313	11.3129		4265.58	6140.61	3734.49	3536.32	4382.57	3591.52	4026	3785.6
F53C11.3	wormpep=CE10908 gene=WBGene00009973 status=Confirmed uniprot=Q93761 insdc=CAB02118.1 product="Uncharacterized oxidoreductase F53C11.3"	18	11.3226	12.0524	11.4868	12.0321	11.7803	16.7172	10.9227	13.6861		2886.75	3072.81	2928.63	3067.64	3003.45	4262.14	2784.8	3489.34
F53C3.12	wormpep=CE32672 gene=WBGene00018755 locus=bcmo-2 status=Confirmed uniprot=Q9TXT9 insdc=CCD67680.1	18	15.3835	10.1664	9.17261	5.38381	17.0561	15.592	13.2806	13.9651		3936.76	2601.66	2347.35	1377.76	4364.78	3990.11	3398.61	3573.78
F55B11.2	wormpep=CE32898 gene=WBGene00010084 status=Confirmed uniprot=O17891 insdc=CAB05901.2	18	7.78407	15.7601	9.05972	10.1596	16.3654	16.9771	10.7757	13.1182		2296.23	4649.1	2672.54	2996.99	4827.66	5008.11	3178.73	3869.76
F55B11.3	wormpep=CE36167 gene=WBGene00010085 status=Confirmed uniprot=O17893 insdc=CAB05903.3	18	11.0875	12.5443	13.373	11.5024	11.7785	14.3374	12.6618	12.7151		3406.34	3853.93	4108.5	3533.82	3618.65	4404.79	3890	3906.38
F55F3.3a	wormpep=CE18746 gene=WBGene00010117 locus=nkb-3 status=Confirmed uniprot=Q9XUY5 insdc=CAB04477.1 product="Probable sodium\/potassium-transporting ATPase subunit beta-3"	18	13.079	12.4826	12.9307	12.7552	11.7017	11.9305	12.4062	12.7141		2901.55	2769.25	2868.66	2829.73	2595.99	2646.75	2752.3	2820.61
F57B9.3	wormpep=CE50469 gene=WBGene00018997 status=Partially_confirmed uniprot=Q20935 insdc=CCD70306.2	18	13.5882	10.3457	12.7332	15.8238	11.4773	12.2317	11.2824	12.5176		2305.01	1754.98	2159.97	2684.24	1946.93	2074.91	1913.87	2123.41
F57F5.5a	wormpep=CE29092 gene=WBGene00004032 locus=pkc-1 status=Confirmed uniprot=P34885 insdc=CAB00101.2 product="Protein kinase C-like 1B"	18	14.1403	11.5689	12.2106	9.50187	14.0946	12.9108	12.3754	13.1975		3623.53	2964.6	3129.05	2434.92	3611.84	3308.49	3171.29	3381.95
F59A2.3	wormpep=CE17940 gene=WBGene00010303 locus=cri-3 status=Confirmed uniprot=Q21018 insdc=CAA84328.1 product="Conserved regulator of innate immunity protein 3"	18	12.1205	12.9764	10.6979	10.6759	13.0186	15.9423	11.3618	13.2065		3938.07	4216.13	3475.83	3468.7	4229.84	5179.8	3691.55	4290.92
H13N06.4a	wormpep=CE18814 gene=WBGene00010397 locus=suox-1 status=Confirmed uniprot=Q9XTQ8 insdc=CAB17069.1	18	12.2726	8.78247	14.3211	12.2301	14.6508	12.5299	13.6787	11.5343		1941.96	1389.7	2266.12	1935.24	2318.28	1982.68	2164.45	1825.15
JC8.2	wormpep=CE37529 gene=WBGene00010435 status=Confirmed uniprot=Q9NAQ2 insdc=CAB05230.3	18	12.6219	10.9861	13.3614	16.4253	11.4673	11.4486	13.1115	10.5779		3200.32	2785.55	3387.83	4164.69	2907.58	2902.82	3324.46	2682.05
K01D12.11	wormpep=CE06050 gene=WBGene00010470 locus=cdr-4 status=Confirmed uniprot=G5EDZ7 insdc=CAA99876.1 product="glutathione S-transferase"	18	7.70803	15.1439	5.26847	5.83688	11.5872	22.9454	7.43641	24.0737		1398.3	2747.22	955.744	1058.86	2102.02	4162.49	1349.03	4367.16
K02C4.3a	wormpep=CE51326 gene=WBGene00010502 status=Confirmed uniprot=Q09931 insdc=CAA87786.4 product="Probable ubiquitin carboxyl-terminal hydrolase K02C4.3"	18	12.0705	10.9465	13.6533	14.1933	12.1872	12.7625	12.3441	11.8428		2575.99	2336.11	2913.76	3029.01	2600.89	2723.66	2634.36	2527.38
K07D4.3	wormpep=CE19527 gene=WBGene00004467 locus=rpn-11 status=Confirmed uniprot=O76577 insdc=CCD72745.1 product="26S proteasome non-ATPase regulatory subunit 14"	18	10.4038	17.5743	13.3369	16.5135	12.1244	9.02595	11.792	9.22914		2250.08	3800.87	2884.44	3571.45	2622.21	1952.09	2550.3	1996.03
K10B2.5	wormpep=CE02012 gene=WBGene00019608 locus=ani-2 status=Confirmed uniprot=Q09994 insdc=CCD66397.1 product="Anillin-like protein 2"	18	12.2744	8.64239	14.2026	18.7143	11.7506	11.3739	12.9661	10.0758		2405.19	1693.49	2783.04	3667.1	2302.55	2228.74	2540.73	1974.37
K10H10.2	wormpep=CE16252 gene=WBGene00010759 locus=cysl-2 status=Confirmed uniprot=O45679 insdc=CAB05778.1 product="Bifunctional L-3-cyanoalanine synthase\/cysteine synthase"	18	15.6169	15.7734	11.8763	9.20598	12.3791	10.11	13.1475	11.8909		3865.03	3903.76	2939.26	2278.39	3063.7	2502.13	3253.88	2942.87
K12H4.3	wormpep=CE00268 gene=WBGene00019678 status=Confirmed uniprot=P34524 insdc=CCD71195.1 product="Ribosome biogenesis protein BRX1 homolog"	18	12.3676	13.7953	11.1048	18.4842	11.5003	9.09653	13.0213	10.63		5318.62	5932.61	4775.58	7949.08	4945.68	3911.93	5599.74	4571.37
M02D8.1	wormpep=CE04757 gene=WBGene00019727 locus=zig-12 status=Confirmed uniprot=Q21465 insdc=CCD68791.1	18	13.0476	11.6165	13.2819	12.3646	12.908	12.2315	14.4771	10.0729		3099.35	2759.39	3155	2937.1	3066.18	2905.48	3438.91	2392.73
M04B2.1	wormpep=CE31852 gene=WBGene00003218 locus=mep-1 status=Confirmed uniprot=Q21502 insdc=CAB01235.2 product="MOG interacting and ectopic P-granules protein 1"	18	13.561	9.70272	19.0756	12.4906	11.4331	9.45706	13.5209	10.7589		3627.93	2595.75	5103.26	3341.58	3058.68	2530.02	3617.21	2878.31
M04G12.2	wormpep=CE12424 gene=WBGene00000789 locus=cpz-2 status=Confirmed uniprot=P92005 insdc=CAB03209.1	18	11.8273	17.7439	7.81406	8.92758	13.9559	12.7533	13.3624	13.6155		2100.98	3152	1388.08	1585.88	2479.11	2265.49	2373.68	2418.64
M176.2	wormpep=CE18087 gene=WBGene00010941 locus=gss-1 status=Confirmed uniprot=Q21549 insdc=CAB01655.1 product="Glutathione synthetase"	18	12.7059	13.3815	11.6677	11.766	11.7961	13.1087	12.1464	13.4278		2988.76	3147.69	2744.55	2767.68	2774.76	3083.53	2857.15	3158.59
M88.1	wormpep=CE01036 gene=WBGene00010904 locus=ugt-62 status=Confirmed uniprot=Q21603 insdc=CAA84336.1 product="UDP-glucuronosyltransferase"	18	7.96045	15.5712	7.0054	8.97151	11.8167	23.2005	6.43938	19.0349		2864.83	5603.8	2521.12	3228.69	4252.64	8349.45	2317.42	6850.34
R05D3.9	wormpep=CE31049 gene=WBGene00019882 status=Confirmed uniprot=P34542 insdc=CCD73194.1	18	12.5226	12.5721	11.745	10.1402	12.2381	14.6034	12.1156	14.063		3918.7	3934.17	3675.37	3173.16	3829.65	4569.83	3791.34	4400.72
R06C7.5a	wormpep=CE06248 gene=WBGene00011064 locus=adsl-1 status=Confirmed uniprot=Q21774 insdc=CAA95843.1 product="Adenylosuccinate lyase"	18	12.0802	12.9911	11.6373	13.1602	11.9972	13.3497	11.698	13.0864		3680.74	3958.29	3545.81	4009.81	3655.45	4067.55	3564.31	3987.32
R07G3.5	wormpep=CE31979 gene=WBGene00019941 locus=pgam-5 status=Confirmed uniprot=Q09422 insdc=CCD70516.1 product="Serine\/threonine-protein phosphatase Pgam5, mitochondrial"	18	12.9892	12.3677	13.8182	11.4609	11.874	13.5259	11.6328	12.3311		3389.89	3227.69	3606.23	2991.03	3098.84	3529.96	3035.9	3218.14
R09A8.3	wormpep=CE03539 gene=WBGene00006493 locus=ivns-1 status=Confirmed uniprot=Q21854 insdc=CAA92005.1	18	10.5469	15.2546	10.9935	11.9329	13.8688	12.7518	12.811	11.8405		2553.52	3693.31	2661.64	2889.08	3357.79	3087.33	3101.67	2866.7
R107.6a	wormpep=CE37546 gene=WBGene00000549 locus=cls-2 status=Confirmed uniprot=P32744 insdc=CAA78472.2 product="Protein CLASP-2"	18	13.4598	10.943	13.8507	14.9341	11.6592	10.8633	13.1452	11.1448		3867.51	3144.33	3979.84	4291.14	3350.14	3121.44	3777.11	3202.31
R53.1a	wormpep=CE02303 gene=WBGene00011271 locus=flad-1 status=Confirmed uniprot=Q22017 insdc=CAA91346.1 product="Molybdenum cofactor biosynthesis protein-like region"	18	12.2064	12.9265	11.7734	11.9898	11.6576	14.06	12.0529	13.3334		3176.72	3364.12	3064.02	3120.33	3033.89	3659.11	3136.75	3470.02
T02E1.5a	wormpep=CE41004 gene=WBGene00000967 locus=dhs-3 status=Confirmed uniprot=A5JYX5 insdc=CAN86610.1 product="Protein dhs-3"	18	12.4211	14.098	9.73502	8.75187	11.1459	12.7585	12.5309	18.5587		3830.4	4347.5	3002.06	2698.88	3437.15	3934.44	3864.25	5723.08
T02G5.13a	wormpep=CE31822 gene=WBGene00020169 locus=mmaa-1 status=Confirmed uniprot=Q22111 insdc=CCD69185.1 product="Methylmalonic aciduria type A homolog, mitochondrial"	18	15.4862	15.6256	16.8084	8.94858	8.01224	8.8872	14.4174	11.8144		3581.21	3613.44	3886.98	2069.37	1852.84	2055.18	3334.05	2732.1
T04H1.9	wormpep=CE36500 gene=WBGene00006539 locus=tbb-6 status=Partially_confirmed uniprot=G5EF01 insdc=CAB01587.2 product="Tubulin beta chain"	18	6.99189	10.8872	11.2127	7.41373	15.0424	25.6865	7.11845	15.6471		1955.68	3045.23	3136.26	2073.67	4207.46	7184.67	1991.08	4376.6
T07C4.9a	wormpep=CE23956 gene=WBGene00003589 locus=nex-2 status=Confirmed uniprot=Q27512 insdc=CAA82571.2 product="Annexin"	18	13.6035	13.7986	10.8309	7.3054	13.7389	16.5651	11.5729	12.5847		2873.87	2915.08	2288.13	1543.34	2902.48	3499.53	2444.89	2658.65
T10B10.2	wormpep=CE23962 gene=WBGene00011679 locus=ucr-2.2 status=Confirmed uniprot=Q22370 insdc=CAA96675.2	18	13.4444	16.677	10.039	9.02444	12.3953	12.824	12.3882	13.2077		3777.45	4685.71	2820.65	2535.58	3482.69	3603.13	3480.68	3710.95
T13F3.6	wormpep=CE39775 gene=WBGene00011753 status=Confirmed uniprot=O18089 insdc=CAB07673.2	18	11.0598	9.40139	21.173	10.4861	10.592	10.646	16.7763	9.8654		2900.55	2465.61	5552.83	2750.1	2777.86	2792.02	4399.75	2587.3
T14D7.1	wormpep=CE23985 gene=WBGene00011767 locus=agxt-1 status=Confirmed uniprot=Q94055 insdc=CAB03364.2 product="Serine--pyruvate aminotransferase"	18	12.7454	13.1706	11.2703	10.9275	12.9157	14.402	11.3851	13.1833		3064.81	3167.05	2710.08	2627.67	3105.74	3463.15	2737.7	3170.1
T16G12.5	wormpep=CE51593 gene=WBGene00011806 locus=ekl-6 status=Confirmed uniprot=Q22528 insdc=CAA82968.3	18	12.9104	10.8453	13.5348	15.3779	10.7378	11.2535	12.2962	13.0441		2833.07	2379.91	2970.09	3374.54	2356.31	2469.48	2698.28	2862.41
T19A5.1	wormpep=CE07509 gene=WBGene00020553 status=Confirmed uniprot=Q22554 insdc=CCD72149.1	18	12.5692	13.1447	11.7912	10.9015	11.4569	13.1569	12.1351	14.8446		2725.21	2850.01	2556.54	2363.62	2484.06	2852.63	2631.09	3218.56
T19H12.2	wormpep=CE13754 gene=WBGene00020588 status=Confirmed uniprot=O01615 insdc=CCD66998.1 product="Acidic leucine-rich nuclear phosphoprotein 32-related protein 2"	18	10.5372	9.71563	18.7593	19.8665	10.2377	9.35035	13.0353	8.498		2937.26	2708.25	5229.19	5537.83	2853.78	2606.43	3633.62	2368.83
T21C9.12	wormpep=CE06481 gene=WBGene00011897 locus=scpl-4 status=Confirmed uniprot=Q22647 insdc=CAA97339.1 product="Mitochondrial import inner membrane translocase subunit TIM50"	18	13.9141	13.2659	12.9673	11.3687	11.5404	12.7238	12.2806	11.9393		5339.71	5090.96	4976.39	4362.9	4428.8	4882.94	4712.84	4581.87
T24H7.1	wormpep=CE40718 gene=WBGene00004015 locus=phb-2 status=Confirmed uniprot=P50093 insdc=CCD66149.1 product="Mitochondrial prohibitin complex protein 2"	18	12.3713	16.0583	12.1259	9.79929	10.2805	13.5334	12.4809	13.3505		3583.39	4651.36	3512.31	2838.4	2977.78	3919.99	3615.15	3867.03
W02A11.4	wormpep=CE40719 gene=WBGene00006700 locus=uba-2 status=Confirmed uniprot=Q9NAN1 insdc=CAB54319.4 product="SUMO-activating enzyme subunit uba-2"	18	13.5746	9.66388	17.3706	13.0708	12.1916	10.6141	12.8381	10.6763		3374.64	2402.43	4318.33	3249.39	3030.81	2638.65	3191.55	2654.11
W04G3.8	wormpep=CE19004 gene=WBGene00012261 locus=lpr-3 status=Confirmed uniprot=G5EEA2 insdc=CAA92030.1	18	18.0428	10.7642	21.9223	6.02481	14.454	6.06198	13.4147	9.31529		2918.57	1741.19	3546.1	974.561	2338.04	980.573	2169.93	1506.82
W07E6.4	wormpep=CE17296 gene=WBGene00004188 locus=prp-21 status=Confirmed uniprot=G5ECL3 insdc=CCD73645.1	18	13.1786	9.90972	15.7304	14.2023	13.3396	10.9097	12.4606	10.2691		2923.06	2198	3489.04	3150.12	2958.75	2419.8	2763.8	2277.7
W08D2.7	wormpep=CE06562 gene=WBGene00012342 locus=mtr-4 status=Confirmed uniprot=Q23223 insdc=CAA94235.1 product="mRNA transport homolog 4"	18	15.6699	11.4855	12.9876	13.5864	12.0748	10.5218	12.8075	10.8666		3814.62	2796	3161.66	3307.42	2939.44	2561.39	3117.81	2645.33
W09C2.3a	wormpep=CE32951 gene=WBGene00003151 locus=mca-1 status=Confirmed uniprot=G5EFR6 insdc=CAB61039.2 product="Calcium-transporting ATPase"	18	12.5806	12.3232	9.92227	11.2072	12.5705	13.7099	12.5458	15.1406		2595.83	2542.72	2047.32	2312.45	2593.75	2828.84	2588.65	3124.06
Y110A7A.13	wormpep=CE23244 gene=WBGene00000502 locus=chp-1 status=Confirmed uniprot=G5EEI8 insdc=CCD66204.1	18	11.6529	10.3218	15.3602	15.2871	12.2846	11.5429	13.3822	10.1682		2946.66	2610.07	3884.13	3865.64	3106.4	2918.85	3383.95	2571.23
Y110A7A.16	wormpep=CE28103 gene=WBGene00022463 locus=elpc-1 status=Partially_confirmed uniprot=Q9N595 insdc=CCD66208.1 product="Elongator complex protein 1"	18	13.5257	9.77236	12.7484	16.7526	12.8183	10.8297	13.0855	10.4675		3731.2	2695.8	3516.77	4621.37	3536.04	2987.47	3609.74	2887.55
Y111B2A.18	wormpep=CE31089 gene=WBGene00004700 locus=rsp-3 status=Confirmed uniprot=Q9NEW6 insdc=CAC35847.2 product="Probable splicing factor, arginine\/serine-rich 3"	18	11.0148	13.4946	14.9008	17.0011	13.209	9.01868	12.0757	9.28514		2655.7	3253.59	3592.63	4099.01	3184.73	2174.43	2911.49	2238.67
Y116A8C.32a	wormpep=CE28108 gene=WBGene00013808 locus=sfa-1 status=Confirmed uniprot=G5EF97 insdc=CAB55136.2	18	13.9005	10.5463	15.3147	13.845	12.3922	10.2565	12.8485	10.8963		2539.66	1926.85	2798.04	2529.52	2264.09	1873.89	2347.46	1990.79
Y37D8A.9a	wormpep=CE20213 gene=WBGene00003406 locus=mrg-1 status=Confirmed uniprot=Q9XWW2 insdc=CAA21528.1	18	10.8299	8.63069	15.7014	15.7227	11.6184	14.7504	11.222	11.5246		2969.79	2366.73	4305.67	4311.53	3186.03	4044.89	3077.31	3160.31
Y37E3.15a	wormpep=CE26832 gene=WBGene00003799 locus=npp-13 status=Confirmed uniprot=Q9BKT9 insdc=CCD73434.1 product="Nuclear pore protein"	18	12.581	10.5748	14.7882	15.337	11.2159	11.7014	12.0326	11.769		3468.35	2915.26	4076.82	4228.1	3092.01	3225.86	3317.15	3244.5
Y38A8.2	wormpep=CE07571 gene=WBGene00003949 locus=pbs-3 status=Confirmed uniprot=Q23237 insdc=CCD73694.1 product="Proteasome subunit beta type-3"	18	12.0221	9.82621	14.396	15.4694	12.7203	12.7902	11.468	11.3078		3241.32	2649.29	3881.37	4170.78	3429.57	3448.43	3091.93	3048.76
Y38C9A.2a	wormpep=CE21577 gene=WBGene00000480 locus=cgp-1 status=Confirmed uniprot=Q18905 insdc=CCD71977.1 product="GTP-binding protein cgp-1"	18	14.2168	12.1585	11.9022	8.49555	11.0484	11.8809	13.9461	16.3516		4093.91	3501.19	3427.39	2446.4	3181.53	3421.25	4015.95	4708.64
Y39A1C.3	wormpep=CE19148 gene=WBGene00000475 locus=cey-4 status=Confirmed uniprot=G5EDV3 insdc=CAA19509.1	18	12.5087	11.8477	15.4947	13.7654	10.6362	11.4939	12.6394	11.6139		4031.57	3818.54	4993.99	4436.62	3428.08	3704.51	4073.71	3743.18
Y40B1B.5	wormpep=CE20239 gene=WBGene00012738 locus=eif-3.J status=Confirmed uniprot=Q9XWP7 insdc=CAA21603.1	18	11.4786	11.3908	13.2091	15.4781	12.8986	12.1714	12.2034	11.17		2817.44	2795.89	3242.21	3799.14	3166	2987.5	2995.34	2741.71
Y47G6A.11	wormpep=CE28985 gene=WBGene00003422 locus=msh-6 status=Confirmed uniprot=Q9N3T8 insdc=CCD72556.1	18	12.7189	10.0315	14.1908	15.3075	12.3236	11.118	13.5258	10.7838		3222.95	2541.97	3595.93	3878.9	3122.78	2817.28	3427.4	2732.6
Y49E10.19	wormpep=CE33878 gene=WBGene00013038 locus=ani-1 status=Confirmed uniprot=Q9XTT4 insdc=CAB11565.2 product="Anillin-like protein 1"	18	11.7664	10.1036	14.469	15.07	11.6934	12.8511	13.1702	10.8764		1795.06	1541.39	2207.36	2299.05	1783.92	1960.54	2009.22	1659.28
Y54F10AM.8	wormpep=CE27290 gene=WBGene00021852 status=Confirmed uniprot=Q9BL07 insdc=CCD73828.1 product="Putative phospholipase B-like 3"	18	14.543	11.7949	9.00834	9.0073	12.8406	13.6823	12.7352	16.3883		4349.85	3527.9	2694.42	2694.11	3840.68	4092.41	3809.14	4901.8
Y54H5A.1	wormpep=CE27292 gene=WBGene00021899 status=Confirmed uniprot=Q9N393 insdc=CCD69848.1	18	12.6399	9.42154	14.1578	17.3356	12.4965	10.6731	13.8626	9.413		3674.73	2739.08	4116.02	5039.9	3633.06	3102.95	4030.2	2736.6
Y55B1AR.1	wormpep=CE22493 gene=WBGene00002269 locus=lec-6 status=Confirmed uniprot=Q9N384 insdc=CCD73852.1 product="Galectin"	18	9.69056	30.7607	7.30364	6.04354	12.0673	11.1962	10.4979	12.4402		2982.85	9468.45	2248.13	1860.26	3714.43	3446.29	3231.36	3829.23
Y55F3AM.13	wormpep=CE22542 gene=WBGene00021930 status=Confirmed uniprot=Q9N362 insdc=CCD74071.1	18	13.1178	11.1	14.4539	14.3558	11.9281	10.6788	13.299	11.0666		3783.92	3201.9	4169.34	4141.06	3440.77	3080.39	3836.2	3192.24
Y57G7A.10	wormpep=CE19639 gene=WBGene00021973 locus=emc-2 status=Confirmed uniprot=O76630 insdc=CCD71451.1	18	12.4754	12.0889	13.1992	13.6324	12.3524	11.2973	13.3371	11.6172		2634.5	2552.88	2787.34	2878.83	2608.51	2385.71	2816.46	2453.25
Y59A8B.10a	wormpep=CE26206 gene=WBGene00013347 locus=nova-1 status=Confirmed uniprot=Q9GRY9 insdc=CAC14410.1	18	11.8177	10.3034	17.2931	13.4159	12.5729	11.2476	11.7618	11.5876		2296.98	2002.66	3361.21	2607.62	2443.77	2186.17	2286.11	2252.25
Y65B4A.8	wormpep=CE31383 gene=WBGene00022031 status=Confirmed uniprot=Q9BL56 insdc=CCD71925.1	18	11.6103	12.1276	11.914	10.929	13.273	15.1699	11.6839	13.2923		2608.77	2725	2677	2455.7	2982.37	3408.6	2625.31	2986.72
Y66H1A.2a	wormpep=CE37731 gene=WBGene00022044 locus=dpm-1 status=Confirmed uniprot=Q9TYJ7 insdc=CCD73145.1 product="dolichol-phosphate mannosyltransferase"	18	11.9259	14.7027	10.0429	11.0031	12.6891	12.9908	11.5151	15.1303		3218.7	3968.12	2710.49	2969.63	3424.66	3506.09	3107.83	4083.52
Y67D2.1a	wormpep=CE27306 gene=WBGene00022051 locus=rep-1 status=Confirmed uniprot=Q9BKQ5 insdc=CCD73025.1 product="Rab GDP dissociation inhibitor"	18	11.9132	12.4746	11.1734	10.3749	13.1816	15.2691	11.744	13.8691		2903.21	3040.01	2722.9	2528.33	3212.31	3721.03	2861.98	3379.85
Y71F9AL.16	wormpep=CE25554 gene=WBGene00000199 locus=arx-1 status=Confirmed uniprot=Q9N4I0 insdc=CCD73510.1 product="Actin-related protein 3"	18	14.0442	14.1672	12.4883	10.4054	11.823	12.7297	11.8032	12.5389		3339.91	3369.15	2969.9	2474.54	2811.67	3027.3	2806.97	2981.93
Y75B12B.5	wormpep=CE20374 gene=WBGene00000879 locus=cyn-3 status=Confirmed uniprot=P52011 insdc=CAA21762.1 product="Peptidyl-prolyl cis-trans isomerase 3"	18	14.8625	11.1942	12.6955	12.533	13.0153	10.8009	12.8706	12.028		5168.91	3893.14	4415.26	4358.76	4526.5	3756.36	4476.17	4183.13
Y75B8A.4	wormpep=CE23016 gene=WBGene00013541 locus=lonp-2 status=Confirmed uniprot=Q9XW87 insdc=CAA22082.1 product="Lon protease homolog 2, peroxisomal"	18	12.7899	11.0219	11.1636	6.38297	15.8442	14.9376	13.0438	14.816		3015.17	2598.39	2631.78	1504.76	3735.22	3521.5	3075.02	3492.82
Y81G3A.3a	wormpep=CE47938 gene=WBGene00013591 locus=gcn-2 status=Confirmed uniprot=D0Z5N4 insdc=CAA22515.2 product="Eukaryotic translation initiation factor 2-alpha kinase gcn-2"	18	11.5347	11.6226	11.7183	14.1346	12.5703	12.8023	12.4513	13.1659		2123.9	2140.09	2157.7	2602.62	2314.58	2357.31	2292.67	2424.25
Y92H12A.5a	wormpep=CE39994 gene=WBGene00022361 status=Partially_confirmed uniprot=Q2AAB7 insdc=CCD71469.1	18	12.3016	13.0984	11.6382	15.4066	11.2623	11.0031	12.174	13.1159		1541.27	1641.1	1458.16	1930.3	1411.05	1378.58	1525.28	1643.29
ZC518.2	wormpep=CE32286 gene=WBGene00004756 locus=sec-24.2 status=Confirmed uniprot=Q23368 insdc=CAA92988.3	18	13.8787	12.8671	11.2349	10.863	12.246	12.9036	11.6237	14.3831		4644.41	4305.89	3759.69	3635.23	4098.05	4318.09	3889.78	4813.2
ZK1151.1h	wormpep=CE39998 gene=WBGene00006876 locus=vab-10 status=Partially_confirmed uniprot=G5ECP9 insdc=CAJ80823.1	18	13.3102	19.962	12.0644	8.00077	12.6214	10.9743	11.4251	11.6419		4208.34	6311.46	3814.44	2529.63	3990.56	3469.77	3612.32	3680.86
ZK1248.10	wormpep=CE29155 gene=WBGene00022880 locus=tbc-2 status=Confirmed uniprot=Q23419 insdc=CCD72509.1	18	12.1132	12.2096	12.9479	10.7969	12.6385	14.7897	11.6358	12.8686		3876.23	3907.06	4143.34	3455	4044.31	4732.69	3723.45	4117.95
ZK1307.1a	wormpep=CE01690 gene=WBGene00014244 status=Confirmed uniprot=Q09359 insdc=CAA87437.1	18	10.5207	13.746	8.42538	7.14491	13.3492	16.8834	11.2616	18.6689		2319.3	3030.31	1857.38	1575.1	2942.83	3721.95	2482.63	4115.57
ZK328.1a	wormpep=CE30061 gene=WBGene00000874 locus=cyk-3 status=Confirmed uniprot=G5EDU8 insdc=CCD70947.1	18	13.1728	11.0316	13.555	11.0107	13.2482	12.674	12.9369	12.3707		2509.52	2101.61	2582.34	2097.61	2523.89	2414.49	2464.58	2356.72
ZK512.2a	wormpep=CE03821 gene=WBGene00013983 status=Confirmed uniprot=P34640 insdc=CAA80151.1 product="Probable ATP-dependent RNA helicase DDX55 homolog"	18	11.6819	10.7828	11.1573	22.0794	10.6463	10.8962	12.5279	10.228		3249.2	2999.13	3103.28	6141.16	2961.16	3030.67	3484.5	2844.82
ZK512.5a	wormpep=CE00411 gene=WBGene00013985 locus=sec-16 status=Confirmed uniprot=P34643 insdc=CAA80146.1 product="Protein transport protein Sec16"	18	13.6366	12.2979	12.2057	12.2313	11.8219	12.6713	12.5173	12.618		3831.1	3455	3429.1	3436.3	3321.27	3559.9	3516.63	3544.92
ZK892.2	wormpep=CE01725 gene=WBGene00003773 locus=nlt-1 status=Confirmed uniprot=Q23655 insdc=CAA88566.1 product="Non-specific lipid-transfer protein-like 1"	18	13.7003	11.312	13.1433	8.62727	14.9167	13.9754	12.1249	12.2		3951.54	3262.67	3790.88	2488.33	4302.37	4030.89	3497.15	3518.8
ZK945.2	wormpep=CE36420 gene=WBGene00003928 locus=pas-7 status=Confirmed uniprot=Q09583 insdc=CAA88436.2 product="Proteasome subunit alpha type-3"	18	12.2193	10.576	14.108	15.0506	11.8942	12.4465	11.5072	12.1982		3372.45	2918.92	3893.74	4153.88	3282.72	3435.15	3175.92	3366.62
B0035.10	wormpep=CE03253 gene=WBGene00001919 locus=his-45 status=Confirmed uniprot=P08898 insdc=CAA97411.1 product="Histone H3"	17	16.4357	8.6119	26.0195	11.4773	10.2665	8.20953	11.8575	7.12217		5614.99	2942.11	8889.12	3921.03	3507.37	2804.65	4050.91	2433.17
B0261.2a	wormpep=CE32559 gene=WBGene00002583 locus=let-363 status=Confirmed uniprot=Q95Q95 insdc=CCD61569.1 product="Target of rapamycin homolog"	17	12.8575	12.085	13.5967	13.701	12.3788	12.1552	11.2763	11.9494		3032.78	2850.56	3207.14	3231.74	2919.87	2867.12	2659.81	2818.57
B0280.3	wormpep=CE00733 gene=WBGene00015101 locus=rpia-1 status=Confirmed uniprot=P41994 insdc=CCD61600.1 product="Probable-ribose 5-phosphate isomerase"	17	12.5781	13.3494	14.5392	12.7672	10.5752	12.7091	11.5353	11.9465		2606.69	2766.53	3013.09	2645.86	2191.59	2633.82	2390.57	2475.8
B0414.6	wormpep=CE07736 gene=WBGene00001600 locus=glh-3 status=Confirmed uniprot=O01836 insdc=CCD61900.1 product="ATP-dependent RNA helicase glh-3"	17	11.476	9.22301	13.1085	19.0469	11.7571	10.6786	13.7351	10.9748		2180.72	1752.59	2490.93	3619.37	2234.13	2029.18	2610.01	2085.48
C01G5.6	wormpep=CE23513 gene=WBGene00015308 locus=ddi-1 status=Confirmed uniprot=Q17569 insdc=CCD62447.1 product="Protein DDI1 homolog 1"	17	13.0986	10.6381	15.3547	15.576	11.1791	9.94022	13.3169	10.8963		3065.27	2489.47	3593.23	3645.01	2616.09	2326.16	3116.36	2549.9
C05G5.4	wormpep=CE05227 gene=WBGene00007350 locus=sucl-1 status=Confirmed uniprot=P53596 insdc=CAA94107.1 product="Succinate--CoA ligase [ADP\/GDP-forming] subunit alpha, mitochondrial"	17	13.5218	13.8463	11.3973	9.64957	12.5333	12.2861	13.686	13.0797		6444.74	6599.39	5432.18	4599.16	5973.58	5855.78	6523	6234.05
C07A9.3a	wormpep=CE36353 gene=WBGene00006579 locus=tlk-1 status=Confirmed uniprot=P34314 insdc=CAA82347.3 product="Serine\/threonine-protein kinase tousled-like 1"	17	13.8333	11.1717	16.4752	13.346	11.2023	9.61177	12.7391	11.6206		2639	2131.25	3142.99	2546.05	2137.09	1833.65	2430.26	2216.88
C10C6.6	wormpep=CE30858 gene=WBGene00007514 locus=catp-8 status=Confirmed uniprot=P90747 insdc=CAB05683.2 product="Probable manganese-transporting ATPase catp-8"	17	12.3648	11.361	12.9823	11.0121	13.6128	12.4048	12.4622	13.8		2788.53	2562.15	2927.8	2483.46	3069.99	2797.55	2810.51	3112.21
C14F11.5a	wormpep=CE03986 gene=WBGene00002024 locus=hsp-43 status=Confirmed uniprot=H2KYS1 insdc=CCD64542.1	17	8.07848	10.2389	10.2102	7.50134	20.8822	22.5977	9.57896	10.9123		1546.5	1960.07	1954.58	1436.02	3997.59	4325.98	1833.75	2088.99
C17G1.3a	wormpep=CE08282 gene=WBGene00007650 locus=ugt-23 status=Confirmed uniprot=Q93242 insdc=CAB01674.1 product="UDP-glucuronosyltransferase"	17	12.8656	13.3061	10.206	9.1108	12.2754	14.1892	13.2253	14.8215		3019.45	3122.84	2395.25	2138.22	2880.94	3330.09	3103.86	3478.47
C18E3.2	wormpep=CE30249 gene=WBGene00015971 locus=swsn-2.2 status=Confirmed uniprot=O02101 insdc=CCD65137.1	17	12.3339	10.6632	20.0571	15.2789	10.6543	9.08626	12.0909	9.83542		3048.53	2635.59	4957.44	3776.43	2633.38	2245.82	2988.46	2430.99
C23G10.2a	wormpep=CE37747 gene=WBGene00016011 status=Confirmed uniprot=Q10121 insdc=CCD65294.1 product="RutC family protein C23G10.2"	17	10.0192	12.1527	10.5571	11.3175	13.2137	18.7195	10.5079	13.5124		2153.48	2612.06	2269.1	2432.55	2840.11	4023.51	2258.53	2904.3
C25G4.5	wormpep=CE08398 gene=WBGene00001085 locus=dpy-26 status=Confirmed uniprot=G5EGE9 insdc=CAA94575.1 product="Condensin complex subunit dpy-26"	17	13.0572	9.82504	19.3157	12.9524	11.9233	10.572	12.5236	9.83076		2893.38	2177.15	4280.21	2870.15	2642.1	2342.67	2775.13	2178.42
C28C12.9	wormpep=CE28892 gene=WBGene00001566 locus=acdh-13 status=Confirmed uniprot=H2KYN3 insdc=CCD64011.1	17	12.7388	14.236	11.2344	13.4871	11.0084	12.2505	11.1601	13.8847		3718.82	4155.92	3279.66	3937.28	3213.67	3576.27	3257.97	4053.34
C29F7.3	wormpep=CE08444 gene=WBGene00007812 status=Confirmed uniprot=O17622 insdc=CAB07328.1 product="UMP-CMP kinase 1"	17	11.1907	14.6051	12.6722	11.7333	9.79721	13.0619	12.9355	14.0041		3612.08	4714.17	4090.28	3787.22	3162.3	4216.07	4175.26	4520.18
C32E8.11	wormpep=CE40441 gene=WBGene00016326 locus=ubr-1 status=Confirmed uniprot=P91133 insdc=CCD66417.1 product="E3 ubiquitin-protein ligase ubr-1"	17	12.689	11.018	14.3692	15.31	10.9594	11.9148	11.5468	12.193		4187.21	3635.79	4741.65	5052.1	3616.46	3931.72	3810.29	4023.53
C32F10.5	wormpep=CE08542 gene=WBGene00001973 locus=hmg-3 status=Confirmed uniprot=O01683 insdc=CCD61910.1 product="FACT complex subunit ssrp1-B"	17	13.0412	8.78879	15.2356	16.5885	11.6438	10.2048	14.6313	9.86597		3175.24	2139.87	3709.52	4038.91	2835.01	2484.63	3562.39	2402.14
C35A5.8	wormpep=CE41987 gene=WBGene00007952 status=Confirmed uniprot=Q18476 insdc=CAA94911.2	17	13.2992	12.3649	13.2058	13.0487	11.1322	11.1579	12.1471	13.6442		2070.29	1924.85	2055.74	2031.29	1732.95	1736.95	1890.93	2123.99
C35D10.6	wormpep=CE01200 gene=WBGene00016443 status=Confirmed uniprot=Q18483 insdc=CCD66777.1	17	12.888	11.1026	12.8696	10.0801	14.1524	13.7869	13.1423	11.9782		4542.86	3913.54	4536.37	3553.1	4988.53	4859.7	4632.51	4222.16
C36A4.9a	wormpep=CE03076 gene=WBGene00007969 locus=acs-19 status=Confirmed uniprot=Q18496 insdc=CAA91274.1 product="Acetyl-coenzyme A synthetase"	17	10.8565	14.6288	13.0632	24.2624	8.10455	7.60134	9.93749	11.5458		3311.37	4461.97	3984.44	7400.36	2472	2318.51	3031.07	3521.62
C36E6.5	wormpep=CE20542 gene=WBGene00003370 locus=mlc-2 status=Confirmed uniprot=P19626 insdc=CCD66902.1 product="Myosin regulatory light chain 2"	17	12.8796	10.6966	12.4385	13.861	15.0498	11.8195	11.8747	11.3802		2167.29	1799.95	2093.07	2332.44	2532.48	1988.91	1998.2	1914.99
C41D11.8	wormpep=CE29488 gene=WBGene00000787 locus=cps-6 status=Confirmed uniprot=Q95NM6 insdc=CCD64257.1 product="Endonuclease G, mitochondrial"	17	12.478	13.5331	11.5821	14.1142	11.3346	13.1637	12.0125	11.7818		2993.95	3247.12	2778.98	3386.54	2719.6	3158.47	2882.25	2826.9
C44H4.4	wormpep=CE43928 gene=WBGene00008094 status=Confirmed uniprot=G5EE16 insdc=CAB01868.3	17	12.8009	11.1776	12.8332	9.59434	13.665	13.8073	12.8009	13.3208		3297.72	2879.53	3306.03	2471.65	3520.32	3556.96	3297.7	3431.64
C45G7.5	wormpep=CE48895 gene=WBGene00000402 locus=cdh-10 status=Confirmed uniprot=Q5F4U0 insdc=CCD65533.2	17	22.042	12.1247	5.77617	6.11007	16.7619	8.62363	13.6861	14.8755		3937.59	2165.96	1031.86	1091.51	2994.36	1540.53	2444.89	2657.36
C47B2.4	wormpep=CE17564 gene=WBGene00003948 locus=pbs-2 status=Confirmed uniprot=O62102 insdc=CAB16855.1 product="Proteasome subunit beta type"	17	11.7426	9.97021	15.3273	15.197	12.6334	11.1714	13.3978	10.5603		2600.47	2207.96	3394.31	3365.47	2797.73	2473.96	2967.03	2338.63
C54G4.1a	wormpep=CE32338 gene=WBGene00008311 locus=rskn-2 status=Confirmed uniprot=Q18846 insdc=CAA99814.2 product="Putative ribosomal protein S6 kinase alpha-2"	17	14.3155	12.0724	12.7517	10.6279	12.2679	11.675	11.9889	14.3007		3942.65	3324.88	3511.96	2927.05	3378.73	3215.43	3301.89	3938.57
D1053.1	wormpep=CE03099 gene=WBGene00001790 locus=gst-42 status=Confirmed uniprot=Q18938 insdc=CAA91449.1 product="Probable maleylacetoacetate isomerase"	17	11.982	11.8009	9.89252	8.58316	14.289	16.7374	11.2618	15.4533		2943.35	2898.87	2430.08	2108.44	3510.06	4111.51	2766.45	3796.09
E02D9.1b	wormpep=CE08610 gene=WBGene00017098 status=Confirmed uniprot=Q8MXD9 insdc=CCD66930.1	17	11.8309	13.7723	14.579	14.2093	14.3878	9.51104	12.514	9.19559		3438.12	4002.31	4236.74	4129.29	4181.18	2763.96	3636.64	2672.29
E04F6.8	wormpep=CE01220 gene=WBGene00017127 status=Confirmed uniprot=Q19063 insdc=CCD65904.1	17	7.96825	11.1415	7.34282	4.41464	24.898	24.5242	7.41847	12.292		2690.42	3761.86	2479.25	1490.57	8406.64	8280.43	2504.79	4150.31
F02C12.1	wormpep=CE47877 gene=WBGene00008515 status=Confirmed uniprot=Q19107 insdc=CAA91022.4	17	12.1404	13.8537	9.27355	8.21936	13.6174	16.0977	12.049	14.7489		2100.54	2396.98	1604.52	1422.12	2356.1	2785.24	2084.73	2551.86
F07D10.1	wormpep=CE07033 gene=WBGene00004423 locus=rpl-11.2 status=Confirmed uniprot=Q19162 insdc=CCD61193.1 product="60S ribosomal protein L11-2"	17	12.4244	10.7105	13.1961	18.858	11.6411	10.883	12.3024	9.98455		4726.67	4074.64	5020.25	7174.22	4428.66	4140.27	4680.26	3798.47
F08A8.2	wormpep=CE43421 gene=WBGene00008565 locus=acox-1.2 status=Partially_confirmed uniprot=O62137 insdc=CAB16864.2 product="Acyl-coenzyme A oxidase"	17	12.4798	16.9668	6.83469	11.2479	10.2766	11.4459	14.4304	16.318		3011.59	4094.37	1649.33	2714.31	2479.92	2762.08	3482.29	3937.83
F10C2.4	wormpep=CE09308 gene=WBGene00008645 status=Confirmed uniprot=P90829 insdc=CAB04077.1 product="DNA polymerase delta catalytic subunit"	17	14.2218	7.98521	17.2275	18.1092	12.4185	8.41034	13.4093	8.2182		3610.82	2027.4	4373.97	4597.82	3152.98	2135.34	3404.53	2086.55
F11A3.1	wormpep=CE05585 gene=WBGene00008669 locus=acs-14 status=Confirmed uniprot=Q19339 insdc=CAA94751.1 product="long-chain-fatty-acid-CoA ligase"	17	13.6535	11.3484	10.743	12.933	11.741	13.2712	11.1815	15.1284		5309.92	4413.43	4178.02	5029.7	4566.12	5161.23	4348.56	5883.53
F11C7.5	wormpep=CE17657 gene=WBGene00003891 locus=osm-11 status=Confirmed uniprot=O45346 insdc=CCD66914.1	17	10.4293	18.2798	9.45276	4.95614	11.5938	17.2846	12.1991	15.8044		3098.08	5430.1	2807.98	1472.24	3444	5134.47	3623.8	4694.77
F11G11.7	wormpep=CE43770 gene=WBGene00001027 locus=dnj-9 status=Confirmed uniprot=P91243 insdc=CCD69266.1	17	12.7197	12.8098	11.1689	11.1211	12.5001	14.0474	11.5572	14.0758		2988.2	3009.38	2623.9	2612.67	2936.62	3300.12	2715.12	3306.79
F12F6.1	wormpep=CE34803 gene=WBGene00008720 status=Confirmed uniprot=G5EE62 insdc=CAA97791.2	17	12.9943	10.2072	19.3057	16.3462	10.9454	8.99309	12.0981	9.11002		3033.23	2382.65	4506.49	3815.67	2554.96	2099.24	2824.05	2126.54
F17C11.10	wormpep=CE05657 gene=WBGene00008921 locus=ctf-4 status=Confirmed uniprot=Q19520 insdc=CAA96632.1	17	12.4518	8.99287	16.7852	19.9104	11.4396	9.04776	13.4557	7.91661		2500.68	1806.03	3370.97	3998.6	2297.42	1817.06	2702.31	1589.89
F18A1.5	wormpep=CE04405 gene=WBGene00017546 locus=rpa-1 status=Confirmed uniprot=Q19537 insdc=CCD62042.1 product="Probable replication factor A 73 kDa subunit"	17	13.1188	9.91099	17.7717	14.0395	11.0185	9.91737	13.7478	10.4753		2087.39	1576.97	2827.72	2233.88	1753.19	1577.99	2187.45	1666.76
F18E2.3	wormpep=CE05664 gene=WBGene00004738 locus=scc-3 status=Confirmed uniprot=Q19555 insdc=CAA99836.1 product="Cohesin subunit scc-3"	17	13.8717	10.2579	16.6654	12.4614	11.8762	10.4568	11.832	12.5787		3483.28	2575.82	4184.81	3129.13	2982.19	2625.77	2971.1	3158.59
F20D1.9	wormpep=CE47961 gene=WBGene00008979 status=Confirmed uniprot=Q93540 insdc=CAB01750.2	17	9.88556	11.8631	10.2791	10.4897	11.4089	19.6506	10.4819	15.9411		2013.64	2416.46	2093.8	2136.71	2323.94	4002.75	2135.12	3247.13
F25B3.1	wormpep=CE05711 gene=WBGene00009098 locus=ehbp-1 status=Confirmed uniprot=G5ECW3 insdc=CAA94758.1	17	12.7749	12.3662	13.2968	12.9106	12.0075	12.6532	11.6831	12.3077		2852.78	2761.5	2969.31	2883.07	2681.41	2825.59	2608.95	2748.45
F25H5.1f	wormpep=CE41643 gene=WBGene00006407 locus=lim-9 status=Confirmed uniprot=G5EF39 insdc=CAJ30229.2	17	13.358	12.1767	13.19	10.0798	14.4933	13.8389	12.1204	10.7429		3967.1	3616.28	3917.19	2993.53	4304.25	4109.89	3599.54	3190.44
F26F4.1	wormpep=CE01257 gene=WBGene00017825 locus=cee-1 status=Confirmed uniprot=Q19824 insdc=CCD65749.1	17	12.4772	12.4283	12.2502	13.8836	11.866	12.5496	12.2429	12.3023		3105.02	3092.84	3048.53	3455	2952.91	3123.03	3046.7	3061.49
F26F4.7	wormpep=CE29291 gene=WBGene00003598 locus=nhl-2 status=Confirmed uniprot=Q19818 insdc=CCD65755.1	17	12.8632	10.6837	14.9066	11.8088	12.5331	11.7274	13.5569	11.9203		2939.95	2441.8	3406.97	2698.94	2864.48	2680.35	3098.48	2724.44
F26H9.6	wormpep=CE09711 gene=WBGene00004268 locus=rab-5 status=Partially_confirmed uniprot=P91857 insdc=CAB04205.1	17	12.1014	11.2129	11.1949	11.6133	12.9119	14.5613	11.7353	14.669		2764.54	2561.56	2557.43	2653.03	2949.69	3326.49	2680.89	3351.09
F28A12.4	wormpep=CE09738 gene=WBGene00017881 locus=asp-13 status=Confirmed uniprot=Q22972 insdc=CCD70115.1 product="Aspartic protease 13"	17	11.4509	24.0591	12.2604	4.76495	7.22628	13.002	13.6318	13.6045		3429.07	7204.73	3671.5	1426.91	2163.98	3893.58	4082.16	4074.01
F28D1.1	wormpep=CE05741 gene=WBGene00009211 locus=wdr-46 status=Confirmed uniprot=Q19873 insdc=CAA94597.1	17	13.7108	9.62718	13.1188	17.8802	11.5296	8.85814	14.6648	10.6105		2596.74	1823.34	2484.63	3386.41	2183.64	1677.68	2777.43	2009.58
F30A10.5a	wormpep=CE47010 gene=WBGene00006061 locus=stl-1 status=Partially_confirmed uniprot=H2FLJ1 insdc=CCF23380.1	17	9.99002	11.6852	10.503	10.608	13.9336	19.3672	9.41198	14.501		1242.73	1453.61	1306.54	1319.6	1733.3	2409.22	1170.82	1803.88
F32A5.3	wormpep=CE01273 gene=WBGene00017969 status=Confirmed uniprot=P52716 insdc=CCD66273.1 product="Uncharacterized serine carboxypeptidase F32A5.3"	17	14.5009	9.67481	10.9785	12.2667	11.4202	11.5786	15.5224	14.0579		5202.13	3470.8	3938.51	4400.65	4096.95	4153.76	5568.59	5043.23
F32D1.5a	wormpep=CE09869 gene=WBGene00017984 status=Confirmed uniprot=O16294 insdc=CCD68485.1 product="GMP reductase"	17	14.435	11.1038	14.6792	15.0426	10.7264	9.61013	13.2259	11.1769		3626.33	2789.47	3687.66	3778.97	2694.66	2414.23	3322.57	2807.84
F36A2.7	wormpep=CE09946 gene=WBGene00009454 status=Confirmed uniprot=P90860 insdc=CAB03069.1	17	14.3186	12.1011	13.1937	13.9585	13.35	10.6368	13.3602	9.08104		2974.47	2513.83	2740.79	2899.67	2773.26	2209.63	2775.39	1886.45
F38B2.4a	wormpep=CE02218 gene=WBGene00009531 status=Confirmed uniprot=Q20140 insdc=CAA90364.1 product="Adenylate kinase isoenzyme 1"	17	14.5477	9.71275	12.6729	8.0237	15.0691	15.0851	13.5499	11.3389		5417.31	3616.87	4719.18	2987.89	5611.47	5617.42	5045.75	4222.43
F41E6.6	wormpep=CE35305 gene=WBGene00007055 locus=tag-196 status=Confirmed uniprot=O16454 insdc=CCD64084.1	17	11.3506	12.9763	12.2999	7.4156	12.2727	20.2412	10.121	13.3227		2098.96	2399.59	2274.5	1371.3	2269.48	3743.01	1871.59	2463.65
F42G9.2	wormpep=CE01301 gene=WBGene00000882 locus=cyn-6 status=Confirmed uniprot=P52014 insdc=CCD61884.1 product="Peptidyl-prolyl cis-trans isomerase 6"	17	16.4076	10.192	12.0747	10.4499	16.9593	8.77657	13.0694	12.0704		5104.06	3170.53	3756.19	3250.74	5275.69	2730.21	4065.62	3754.85
F43G6.9	wormpep=CE18675 gene=WBGene00009661 locus=patr-1 status=Confirmed uniprot=Q20374 insdc=CAA90402.1 product="Protein PAT1 homolog 1"	17	14.4676	11.8809	16.0807	10.9515	10.7831	11.3096	12.7263	11.8004		2595.19	2131.19	2884.55	1964.47	1934.27	2028.72	2282.84	2116.75
F43G9.9	wormpep=CE10370 gene=WBGene00000777 locus=cpn-1 status=Confirmed uniprot=G5EFB5 insdc=CAB02104.1	17	10.5107	12.4218	14.604	13.8581	14.4858	13.0381	12.3326	8.74895		2709.38	3201.99	3764.5	3572.24	3734.04	3360.86	3178.99	2255.24
F43H9.2a	wormpep=CE07246 gene=WBGene00018398 locus=sptl-2 status=Confirmed uniprot=Q20375 insdc=CCD71173.1 product="Serine palmitoyltransferase 2"	17	14.96	12.3013	14.057	11.4976	11.8059	10.9046	12.9279	11.5459		3091.41	2542	2904.8	2375.91	2439.62	2253.38	2671.48	2385.91
F44E2.4	wormpep=CE28232 gene=WBGene00018418 status=Confirmed uniprot=P34434 insdc=CCD71222.1	17	20.8715	10.5148	17.4067	5.15432	15.1058	6.18582	14.5419	10.2192		4056.85	2043.78	3383.39	1001.86	2936.15	1202.36	2826.55	1986.35
F46H6.1	wormpep=CE04595 gene=WBGene00004356 locus=rhi-1 status=Confirmed uniprot=Q20496 insdc=CCD63475.1 product="Probable rho GDP-dissociation inhibitor"	17	13.2541	11.0251	11.3966	7.52337	14.8125	14.9158	14.3656	12.7069		4024.94	3348.05	3460.86	2284.66	4498.18	4529.54	4362.47	3858.76
F48E3.4	wormpep=CE35547 gene=WBGene00018605 status=Confirmed uniprot=Q9GPA1 insdc=CCD71303.1	17	7.20004	15.6596	8.90966	5.94733	20.2312	19.6189	9.99954	12.4337		2134.58	4642.56	2641.42	1763.19	5997.9	5816.35	2964.54	3686.2
F52E1.13a	wormpep=CE33101 gene=WBGene00018700 locus=lmd-3 status=Confirmed uniprot=H2L003 insdc=CCD70813.1	17	11.1252	19.3542	11.1043	8.93922	11.9167	12.2327	11.7944	13.5333		2060.39	3584.39	2056.52	1655.54	2206.97	2265.5	2184.31	2506.36
F53F1.3	wormpep=CE10936 gene=WBGene00009981 status=Confirmed uniprot=P91998 insdc=CAB03128.1	17	11.8613	12.8004	12.0756	13.5972	11.1818	13.0558	12.3738	13.054		2968.8	3203.85	3022.43	3403.27	2798.71	3267.75	3097.07	3267.32
F53F4.10	wormpep=CE10972 gene=WBGene00009992 status=Confirmed uniprot=Q20719 insdc=CAB01203.1 product="Probable NADH dehydrogenase [ubiquinone] flavoprotein 2, mitochondrial"	17	15.4139	11.5398	18.7523	14.0158	10.4706	6.43556	15.495	7.87698		4284.78	3207.86	5212.8	3896.13	2910.64	1788.97	4307.34	2189.66
F53F4.11	wormpep=CE20849 gene=WBGene00009993 status=Confirmed uniprot=Q20720 insdc=CAB01204.1	17	10.8375	9.82767	11.7461	27.0628	10.2845	7.67011	13.0448	9.52659		3057.75	2772.83	3314.09	7635.63	2901.73	2164.08	3680.53	2687.88
F54F3.4	wormpep=CE19894 gene=WBGene00010063 locus=dhrs-4 status=Confirmed uniprot=G5EGA6 insdc=CAB01974.1 product="Dehydrogenase\/reductase SDR family member 4"	17	11.9977	9.25964	10.2048	10.7167	15.372	15.0944	12.5532	14.8014		3359.62	2592.91	2857.59	3000.93	4304.52	4226.79	3515.19	4144.72
F54G8.3	wormpep=CE00205 gene=WBGene00002081 locus=ina-1 status=Confirmed uniprot=Q03600 insdc=CAA79561.1 product="Integrin alpha ina-1"	17	13.7348	10.3764	14.4649	9.61993	14.8584	12.3335	12.7948	11.8173		2704.73	2043.37	2848.52	1894.41	2926	2428.77	2519.62	2327.13
F55A12.8	wormpep=CE11131 gene=WBGene00018866 locus=nath-10 status=Partially_confirmed uniprot=O01757 insdc=CCD65443.1 product="RNA cytidine acetyltransferase"	17	11.3528	10.5829	11.2098	22.0054	11.0882	9.56986	12.9532	11.2378		2555.13	2381.84	2522.94	4952.65	2495.58	2153.84	2915.32	2529.23
F55B11.1	wormpep=CE16116 gene=WBGene00010083 locus=xdh-1 status=Confirmed uniprot=O17892 insdc=CAB05902.1	17	15.6387	13.6242	9.87529	12.5048	9.72866	9.52646	14.5468	14.5551		3991.38	3477.23	2520.41	3191.51	2482.99	2431.38	3712.69	3714.8
F56B3.5	wormpep=CE46392 gene=WBGene00001154 locus=ech-5 status=Confirmed uniprot=O45106 insdc=CCD71953.1	17	12.9137	13.4734	10.8559	11.4892	12.5562	14.1844	10.9025	13.6247		3736.16	3898.08	3140.8	3324.03	3632.74	4103.8	3154.28	3941.88
F56C9.10a	wormpep=CE01320 gene=WBGene00018953 status=Confirmed uniprot=H2KY88 insdc=CCD61833.1	17	13.1397	10.8842	15.6409	15.5096	11.1405	10.021	13.2554	10.4087		2609.14	2161.26	3105.8	3079.73	2212.17	1989.86	2632.12	2066.85
F56G4.5	wormpep=CE23786 gene=WBGene00010160 locus=png-1 status=Confirmed uniprot=Q9TW67 insdc=CAB04487.2 product="Peptide-N(4)-(N-acetyl-beta-glucosaminyl)asparagine amidase"	17	12.1451	11.6037	12.0953	12.6328	12.5756	13.2765	12.6736	12.9975		2583.46	2468.31	2572.87	2687.2	2675.05	2824.13	2695.89	2764.8
F57B10.11	wormpep=CE11318 gene=WBGene00000236 locus=bag-1 status=Confirmed uniprot=O44739 insdc=CCD71479.1 product="BAG family molecular chaperone regulator 1"	17	11.7101	11.401	13.176	14.9675	12.7122	11.5731	13.0225	11.4376		3279.73	3193.13	3690.27	4192.02	3560.37	3241.36	3647.29	3203.4
F59A3.3	wormpep=CE11420 gene=WBGene00019076 locus=mrpl-24 status=Confirmed uniprot=P91353 insdc=CCD63897.1 product="Probable 39S ribosomal protein L24, mitochondrial"	17	13.0604	11.9574	12.1198	14.6858	12.8068	11.4912	12.6988	11.1798		2831.75	2592.62	2627.81	3184.18	2776.78	2491.53	2753.36	2424
F59B1.2	wormpep=CE17943 gene=WBGene00019097 status=Confirmed uniprot=O61880 insdc=CCD72117.1	17	8.91566	23.796	9.93695	9.55729	14.7237	9.24183	11.617	12.2116		1567.41	4183.45	1746.96	1680.22	2588.49	1624.76	2042.32	2146.86
F59C6.5	wormpep=CE11464 gene=WBGene00010326 status=Confirmed uniprot=Q93831 insdc=CAB01876.1	17	15.6199	9.70042	18.2505	14.8834	9.85175	8.0124	15.4619	8.21986		3829.66	2378.34	4474.63	3649.09	2415.44	1964.47	3790.92	2015.34
H24K24.3a	wormpep=CE23822 gene=WBGene00019240 status=Confirmed uniprot=Q17335 insdc=CCD72435.1 product="Alcohol dehydrogenase class-3"	17	11.1459	20.6029	10.9177	12.6725	11.7003	10.7162	11.8394	10.405		3377.1	6242.48	3307.97	3839.66	3545.09	3246.9	3587.22	3152.62
H24K24.4a	wormpep=CE36942 gene=WBGene00019241 status=Confirmed uniprot=Q9N5L0 insdc=CCD72437.1	17	13.6361	10.7186	14.3702	15.2038	12.1623	10.6368	14.1583	9.1139		2239.21	1760.11	2359.75	2496.65	1997.2	1746.69	2324.96	1496.61
H25P06.1	wormpep=CE18823 gene=WBGene00010416 locus=hxk-2 status=Confirmed uniprot=Q9XU15 insdc=CAB07234.1 product="Phosphotransferase"	17	12.6773	13.62	10.7258	10.7104	11.6371	14.1899	10.8814	15.5581		3736.92	4014.82	3161.67	3157.13	3430.31	4182.78	3207.55	4586.11
H39E23.1a	wormpep=CE23838 gene=WBGene00003916 locus=par-1 status=Confirmed uniprot=Q9TW45 insdc=CAB54263.1 product="Serine\/threonine-protein kinase par-1"	17	12.0497	11.2686	13.3009	12.2152	12.9035	13.4819	12.448	12.3323		3204.58	2996.85	3537.34	3248.61	3431.64	3585.47	3310.5	3279.74
K02D10.5	wormpep=CE17152 gene=WBGene00019305 locus=snap-29 status=Confirmed uniprot=P83351 insdc=CCD71830.1 product="Soluble NSF attachment protein 29"	17	11.7558	15.7358	12.9952	10.0273	12.4785	12.5227	12.0685	12.4163		2859.8	3828.01	3161.33	2439.32	3035.61	3046.37	2935.88	3020.49
K04G2.1	wormpep=CE16227 gene=WBGene00010560 locus=eif-2beta status=Confirmed uniprot=Q21230 insdc=CAB00049.1 product="Eukaryotic translation initiation factor 2 subunit 2"	17	12.2745	11.6662	14.4756	13.9652	11.2345	11.5693	13.2375	11.5772		3132.59	2977.34	3694.34	3564.07	2867.18	2952.6	3378.35	2954.64
K07A1.8	wormpep=CE11854 gene=WBGene00002070 locus=ile-1 status=Confirmed uniprot=G5EDE8 insdc=CAB03169.1	17	13.1616	11.8404	13.0905	12.3573	12.1221	12.0736	13.1757	12.1788		2604.14	2342.73	2590.07	2445	2398.46	2388.86	2606.94	2409.68
K07C5.1	wormpep=CE06111 gene=WBGene00000200 locus=arx-2 status=Confirmed uniprot=P53489 insdc=CAA94894.1 product="Actin-related protein 2"	17	10.6946	16.1874	11.1458	13.514	13.4276	12.473	10.8115	11.7461		2591.45	3922.44	2700.78	3274.63	3253.68	3022.39	2619.77	2846.25
K07E3.3	wormpep=CE25047 gene=WBGene00000929 locus=dao-3 status=Confirmed uniprot=Q21285 insdc=CCD62514.1	17	11.241	16.2652	10.1947	10.7924	12.6588	13.6876	11.4483	13.7121		3564.74	5158	3232.94	3422.49	4014.34	4340.59	3630.49	4348.36
K08F11.5	wormpep=CE11958 gene=WBGene00019544 locus=miro-1 status=Confirmed uniprot=Q94263 insdc=CCD68726.1 product="Mitochondrial Rho GTPase 1"	17	12.4028	12.3904	12.2537	12.8253	11.2856	11.8676	11.654	15.3206		2103.52	2101.41	2078.24	2175.17	1914.04	2012.76	1976.52	2598.39
K09H9.6	wormpep=CE37030 gene=WBGene00003062 locus=lpd-6 status=Confirmed uniprot=O44991 insdc=CCD67360.1	17	11.4411	12.9294	11.1674	16.8781	11.2058	10.5024	12.9754	12.9002		3298.64	3727.75	3219.74	4866.23	3230.82	3028.01	3741.02	3719.34
K11E8.1g	wormpep=CE28057 gene=WBGene00006779 locus=unc-43 status=Confirmed uniprot=O62305 insdc=CAC42323.1 product="Calcium\/calmodulin-dependent protein kinase type II"	17	13.463	12.6519	11.6864	10.7881	13.165	13.3729	11.4221	13.4505		3737.92	3512.73	3244.67	2995.24	3655.17	3712.91	3171.29	3734.44
K11G12.5	wormpep=CE02827 gene=WBGene00019656 locus=slc-25A10 status=Confirmed uniprot=G5EE96 insdc=CCD70797.1	17	13.1682	15.1043	9.36035	8.03664	11.3754	13.6076	11.1755	18.172		2976.97	3414.66	2116.11	1816.86	2571.66	3076.29	2526.46	4108.17
K11H3.3	wormpep=CE00474 gene=WBGene00010780 status=Confirmed uniprot=P34519 insdc=CAA80178.1 product="Putative tricarboxylate transport protein, mitochondrial"	17	10.6497	24.1275	11.4159	10.8298	10.5322	9.9079	10.9097	11.6273		3778.9	8561.34	4050.79	3842.8	3737.21	3515.69	3871.18	4125.79
M01E11.5	wormpep=CE12296 gene=WBGene00000474 locus=cey-3 status=Confirmed uniprot=P91398 insdc=CCD71344.1	17	11.7634	8.50624	15.8552	21.141	11.4232	9.73141	13.5921	7.98733		3223	2330.58	4344.08	5792.33	3129.8	2666.26	3724.03	2188.41
M05D6.2	wormpep=CE43430 gene=WBGene00010875 status=Confirmed uniprot=G5ECL1 insdc=CAA91410.2	17	13.613	10.1937	16.6554	10.4085	13.663	12.9992	12.4501	10.0172		2636.2	1974.04	3225.37	2015.64	2645.89	2517.33	2411.01	1939.87
M18.7a	wormpep=CE06198 gene=WBGene00000122 locus=aly-3 status=Confirmed uniprot=Q21559 insdc=CAA92829.1	17	13.6511	9.94638	16.5778	14.9101	12.5527	8.98389	13.6643	9.71381		4553.12	3317.46	5529.27	4973.02	4186.75	2996.44	4557.5	3239.89
R02D3.5	wormpep=CE18099 gene=WBGene00019823 locus=fnta-1 status=Confirmed uniprot=O44501 insdc=CCD73169.1	17	11.8296	11.0362	11.6842	15.0258	12.0715	13.1293	10.884	14.3395		3137.19	2926.8	3098.63	3984.84	3201.37	3481.87	2886.43	3802.83
R05D11.3	wormpep=CE06238 gene=WBGene00004305 locus=ran-4 status=Confirmed uniprot=Q21735 insdc=CAA99890.1 product="Probable nuclear transport factor 2"	17	11.3554	10.8281	14.6524	12.54	11.9255	13.633	12.4368	12.6287		2426.93	2314.24	3131.59	2680.11	2548.78	2913.72	2658.05	2699.07
R05F9.10	wormpep=CE04813 gene=WBGene00019893 locus=sgt-1 status=Confirmed uniprot=Q21746 insdc=CCD69277.1	17	10.812	16.5352	11.7366	13.6021	12.7851	11.2388	11.4666	11.8235		3205.52	4902.29	3479.64	4032.71	3790.5	3332.04	3399.59	3505.4
R05F9.12	wormpep=CE31976 gene=WBGene00019895 locus=aagr-2 status=Confirmed uniprot=Q21750 insdc=CCD69278.1	17	11.0355	17.241	11.7294	9.25146	9.87894	17.8924	8.89293	14.0784		2162.59	3378.66	2298.58	1812.98	1935.94	3506.3	1742.72	2758.89
R06C7.8	wormpep=CE06251 gene=WBGene00000275 locus=bub-1 status=Confirmed uniprot=Q21776 insdc=CAA95845.1 product="Mitotic checkpoint serine\/threonine-protein kinase bub-1"	17	11.278	10.515	15.0233	17.6211	11.7436	10.2631	13.8682	9.68779		1735.13	1617.75	2311.35	2711.03	1806.78	1578.99	2133.64	1490.48
R08D7.3	wormpep=CE00291 gene=WBGene00001227 locus=eif-3.D status=Confirmed uniprot=P30642 insdc=CAA78049.1 product="Eukaryotic translation initiation factor 3 subunit D"	17	12.0501	10.6116	12.392	16.6173	11.8272	11.6	13.2536	11.6482		2519.21	2218.47	2590.7	3474.04	2472.61	2425.11	2770.81	2435.18
R13A5.12	wormpep=CE21123 gene=WBGene00003063 locus=lpd-7 status=Confirmed uniprot=Q95Y89 insdc=CCD63607.1 product="Pescadillo homolog"	17	12.5295	10.9661	12.5033	20.6688	11.4567	8.22824	13.573	10.0745		3963.4	3468.85	3955.12	6538.08	3624.05	2602.81	4293.49	3186.84
T05F1.1a	wormpep=CE13267 gene=WBGene00011488 locus=nra-2 status=Confirmed uniprot=O18033 insdc=CAB04692.1 product="Nicalin"	17	13.5064	11.8206	12.3966	14.1762	10.8068	10.3942	13.6505	13.2489		4676.48	4092.78	4292.22	4908.39	3741.76	3598.9	4726.4	4587.33
T06D8.8	wormpep=CE02329 gene=WBGene00004465 locus=rpn-9 status=Confirmed uniprot=Q22253 insdc=CAA88971.1	17	12.3557	10.0777	14.5989	16.8772	11.8839	10.9072	12.0764	11.223		2999.67	2446.62	3544.25	4097.38	2885.12	2647.99	2931.86	2724.66
T07A9.6	wormpep=CE26385 gene=WBGene00000913 locus=daf-18 status=Confirmed uniprot=G5EE01 insdc=CCD73977.1 product="Phosphatidylinositol 3,4,5-trisphosphate 3-phosphatase and dual-specificity protein phosphatase daf-18"	17	12.0946	11.5226	17.0227	15.0744	11.5655	12.0202	11.2796	9.42035		2656.2	2530.58	3738.51	3310.62	2540.01	2639.85	2477.21	2068.89
T09A5.10	wormpep=CE18951 gene=WBGene00002994 locus=lin-5 status=Confirmed uniprot=P45970 insdc=CAA85342.1 product="Spindle apparatus protein lin-5"	17	11.3925	9.93342	14.2914	17.3042	12.2534	10.9773	13.4956	10.3521		3729.98	3252.26	4679.08	5665.5	4011.85	3594.05	4418.53	3389.35
T10B11.2	wormpep=CE18241 gene=WBGene00020398 locus=cerk-1 status=Confirmed uniprot=Q9TZI1 insdc=CCD66240.1 product="Ceramide kinase 1"	17	13.2046	12.4391	12.1753	9.10448	12.8316	13.0863	12.9668	14.1919		2450.19	2308.15	2259.21	1689.39	2380.99	2428.24	2406.07	2633.4
T10F2.2	wormpep=CE02041 gene=WBGene00020422 status=Confirmed uniprot=Q10050 insdc=CCD72867.1	17	11.6823	11.2021	9.72913	13.7183	11.6842	15.5995	11.1949	15.1896		2077.32	1991.93	1730.02	2439.36	2077.67	2773.88	1990.66	2700.99
T14G12.3	wormpep=CE04964 gene=WBGene00006408 locus=tag-18 status=Confirmed uniprot=Q22508 insdc=CCD62369.1	17	11.2426	12.0351	11.1058	12.8088	13.6503	16.143	10.6015	12.413		2295.3	2457.1	2267.37	2615.07	2786.86	3295.78	2164.41	2534.25
T19B4.3	wormpep=CE13740 gene=WBGene00020557 status=Confirmed uniprot=P91455 insdc=CCD62975.1 product="Adenine phosphoribosyltransferase"	17	11.13	14.6622	11.7293	13.0898	10.1525	14.1322	10.6305	14.4735		2345.15	3089.4	2471.43	2758.09	2139.17	2977.73	2239.89	3049.63
T19C3.8	wormpep=CE02878 gene=WBGene00001412 locus=fem-2 status=Confirmed uniprot=P49594 insdc=CCD73740.1 product="Ca(2+)\/calmodulin-dependent protein kinase phosphatase"	17	12.0288	9.89828	14.0575	14.0866	12.8319	13.2263	12.0669	11.8038		2986.66	2457.68	3490.39	3497.6	3186.07	3284	2996.13	2930.8
T21H3.3a	wormpep=CE13902 gene=WBGene00000552 locus=cmd-1 status=Confirmed uniprot=O16305 insdc=CCD69969.1 product="Calmodulin"	17	13.1023	11.1757	15.2012	16.7626	12.4196	9.93471	11.2757	10.1282		3173.98	2707.27	3682.41	4060.66	3008.59	2406.64	2731.48	2453.51
T22B7.7	wormpep=CE13952 gene=WBGene00020674 status=Confirmed uniprot=Q23044 insdc=CCD74414.1	17	3.24985	23.651	4.5056	2.98572	4.59063	12.9392	5.71629	42.3617		865.068	6295.59	1199.33	794.759	1221.96	3444.24	1521.6	11276.1
T23G5.2a	wormpep=CE39782 gene=WBGene00011962 status=Confirmed uniprot=Q03606 insdc=CAJ76964.1 product="CRAL-TRIO domain-containing protein T23G5.2"	17	12.4481	14.1372	14.5164	12.996	11.4062	10.4678	12.3255	11.7028		2689.37	3054.29	3136.2	2807.74	2464.26	2261.54	2662.88	2528.35
T28H10.3	wormpep=CE14367 gene=WBGene00012144 status=Confirmed uniprot=G5EBF4 insdc=CAA99935.1	17	10.2593	14.1847	8.71718	5.04467	18.2569	20.4029	9.15836	13.976		2989.85	4133.83	2540.44	1470.16	5320.57	5945.97	2669.01	4073.01
VF13D12L.1	wormpep=CE31076 gene=WBGene00012148 locus=inos-1 status=Confirmed uniprot=G5ED01 insdc=CAA22132.2	17	11.9856	14.9169	12.0405	11.9863	11.4966	11.2527	12.9257	13.3956		4887.94	6083.35	4910.32	4888.21	4688.51	4589.03	5271.32	5462.95
VF13D12L.3	wormpep=CE21229 gene=WBGene00012149 status=Confirmed uniprot=G5EDW8 insdc=CAA22133.1	17	14.0394	15.3404	15.912	8.85149	9.66298	12.5528	13.0969	10.544		3882.97	4242.81	4400.9	2448.12	2672.56	3471.8	3622.31	2916.23
VW02B12L.1	wormpep=CE18980 gene=WBGene00006915 locus=vha-6 status=Confirmed uniprot=G5EGP4 insdc=CAA20334.1 product="V-type proton ATPase subunit a"	17	13.3663	11.5907	12.5083	11.8048	12.4086	12.5161	13.387	12.4182		3654.37	3168.94	3419.8	3227.45	3392.56	3421.94	3660.03	3395.17
W02D3.9	wormpep=CE14434 gene=WBGene00006773 locus=unc-37 status=Confirmed uniprot=O02482 insdc=CCD68992.1 product="Transcription factor unc-37"	17	13.2483	9.91755	19.7959	12.4663	12.3135	9.33582	13.7955	9.12711		2726.91	2041.34	4074.59	2565.94	2534.5	1921.6	2839.55	1878.64
W03C9.3	wormpep=CE03777 gene=WBGene00004271 locus=rab-7 status=Confirmed uniprot=Q23146 insdc=CAA91357.1	17	11.3798	14.0836	12.2257	11.9647	12.8039	12.9708	12.1981	12.3733		2705.7	3348.57	2906.82	2844.77	3044.3	3083.97	2900.26	2941.92
W04C9.1a	wormpep=CE28355 gene=WBGene00001814 locus=haf-4 status=Confirmed uniprot=Q9TZD9 insdc=CCD73387.1	17	15.7905	15.5519	8.33496	7.2401	11.3119	11.9063	12.7144	17.1499		4143.04	4080.44	2186.89	1899.62	2967.95	3123.93	3335.95	4499.71
W06D4.1	wormpep=CE29602 gene=WBGene00001843 locus=hgo-1 status=Confirmed uniprot=Q9Y041 insdc=CAA22255.4 product="Homogentisate 1,2-dioxygenase"	17	14.1449	10.6609	12.1921	7.57504	17.9352	11.8639	14.8126	10.8154		2433.73	1834.29	2097.73	1303.34	3085.87	2041.27	2548.61	1860.86
Y105E8A.4	wormpep=CE25707 gene=WBGene00001156 locus=ech-7 status=Confirmed uniprot=Q9NEZ8 insdc=CAC48118.1	17	9.87516	8.87813	16.2946	22.2528	13.0915	11.4087	10.7302	7.46878		1736.53	1561.2	2865.37	3913.12	2302.12	2006.2	1886.89	1313.37
Y17G7B.5a	wormpep=CE19038 gene=WBGene00003154 locus=mcm-2 status=Confirmed uniprot=Q9XXI9 insdc=CAA19452.1 product="DNA helicase"	17	12.1819	9.67898	15.035	19.5182	10.4856	9.89376	13.2637	9.94295		2578.28	2048.55	3182.14	4131	2219.26	2094.01	2807.25	2104.42
Y18D10A.13	wormpep=CE27468 gene=WBGene00003905 locus=pad-1 status=Confirmed uniprot=Q9XW10 insdc=CAA22324.2 product="Protein pad-1"	17	12.9888	12.1637	11.668	11.947	12.8617	12.821	12.0289	13.5209		3318.02	3107.24	2980.61	3051.87	3285.55	3275.16	3072.81	3453.95
Y39A3CL.4a	wormpep=CE37425 gene=WBGene00021442 status=Confirmed uniprot=Q965X3 insdc=CCD73773.1	17	10.909	12.9789	11.0843	10.5252	11.587	16.8357	10.5796	15.5004		2455.19	2921.03	2494.63	2368.81	2607.78	3789.05	2381.04	3488.52
Y40B10A.2a	wormpep=CE21796 gene=WBGene00021487 locus=comt-3 status=Confirmed uniprot=Q965W3 insdc=CCD70631.1	17	12.2054	14.0907	10.9869	7.77671	13.2919	17.404	11.4157	12.8288		3999.6	4617.38	3600.29	2548.36	4355.62	5703.13	3740.81	4203.88
Y40B1B.6	wormpep=CE20240 gene=WBGene00005010 locus=spr-5 status=Confirmed uniprot=Q9XWP6 insdc=CAA21604.1 product="Probable lysine-specific histone demethylase 1"	17	12.8366	9.53414	16.8535	14.4483	12.1197	11.0269	12.5649	10.616		2455.99	1824.15	3224.54	2764.37	2318.84	2109.75	2404.02	2031.13
Y41D4A.5	wormpep=CE39047 gene=WBGene00021507 status=Confirmed uniprot=Q95Y26 insdc=CCD72813.1 product="Tyrosine-protein phosphatase"	17	11.5151	10.3942	12.8703	14.9288	12.6502	12.7162	12.0112	12.9139		2405.89	2171.71	2689.05	3119.12	2643.05	2656.86	2509.56	2698.16
Y46G5A.17	wormpep=CE36414 gene=WBGene00012907 locus=cpt-1 status=Confirmed uniprot=Q9U2F2 insdc=CAB60359.3	17	12.9775	12.1557	12.4102	10.0805	12.5544	13.3373	11.6751	14.8094		3185.17	2983.47	3045.93	2474.13	3081.33	3273.49	2865.53	3634.79
Y47G6A.23a	wormpep=CE50297 gene=WBGene00003060 locus=lpd-3 status=Confirmed uniprot=A0A0K3ATS5 insdc=CTQ86403.1	17	11.3778	12.7911	11.1527	10.5742	12.8887	14.4784	11.5615	15.1756		1868.58	2100.68	1831.62	1736.6	2116.72	2377.78	1898.75	2492.28
Y48E1B.5	wormpep=CE46118 gene=WBGene00013004 locus=mrpl-37 status=Confirmed uniprot=O18199 insdc=CAB07691.3	17	12.5236	13.0334	10.77	11.9992	12.4312	13.267	12.705	13.2706		3893.13	4051.61	3348.02	3730.11	3864.42	4124.21	3949.51	4125.36
Y48G8AL.6	wormpep=CE28367 gene=WBGene00004880 locus=smg-2 status=Confirmed uniprot=O76512 insdc=CCD73461.1 product="Regulator of nonsense transcripts 1"	17	12.4971	11.3047	11.9372	14.3698	11.8653	12.1148	12.2369	13.6741		2254.42	2039.3	2153.41	2592.24	2140.43	2185.45	2207.48	2466.74
Y51H7C.6a	wormpep=CE26151 gene=WBGene00021784 locus=cogc-4 status=Confirmed uniprot=Q95XZ0 insdc=CCD71790.1 product="Conserved oligomeric Golgi complex subunit 4"	17	12.7975	12.3397	11.8011	12.6278	12.6218	12.7808	11.9208	13.1105		2508.7	2418.96	2313.37	2475.44	2474.26	2505.43	2336.83	2570.05
Y53H1C.2a	wormpep=CE41728 gene=WBGene00001215 locus=ego-2 status=Confirmed uniprot=G5EBN5 insdc=CAL64007.2	17	12.9755	11.7218	12.6326	10.9975	13.2823	12.5351	12.7521	13.1031		2591.53	2341.14	2523.06	2196.47	2652.8	2503.58	2546.92	2617.02
Y54G2A.17a	wormpep=CE46116 gene=WBGene00021882 locus=nprt-1 status=Confirmed uniprot=Q95XX1 insdc=CCD83544.1 product="Nicotinate phosphoribosyltransferase"	17	13.7811	13.4633	11.9002	11.3046	11.4508	12.7466	11.6926	13.6608		4722.88	4613.96	4078.28	3874.17	3924.25	4368.32	4007.13	4681.63
Y56A3A.12a	wormpep=CE24467 gene=WBGene00013232 locus=faah-4 status=Confirmed uniprot=Q9U217 insdc=CAB60524.1	17	11.6827	11.7311	12.2778	10.0071	13.617	15.3655	11.6482	13.6706		2986.1	2998.48	3138.2	2557.81	3480.5	3927.43	2977.27	3494.21
Y5F2A.2	wormpep=CE19023 gene=WBGene00012383 locus=ttr-17 status=Confirmed uniprot=Q9XWL1 insdc=CAA21646.1	17	9.47825	9.30413	10.8995	8.16872	17.1055	24.3837	8.29431	12.3658		2880.09	2827.18	3311.95	2482.17	5197.73	7409.32	2520.33	3757.51
Y60A3A.9	wormpep=CE24533 gene=WBGene00013360 status=Confirmed uniprot=Q9U1Z4 insdc=CAB60397.1	17	13.524	12.1993	11.3105	11.1388	11.7636	12.904	12.273	14.8867		4837.8	4363.91	4045.98	3984.57	4208.06	4616	4390.28	5325.25
Y71F9AM.6	wormpep=CE26244 gene=WBGene00022122 locus=trap-1 status=Confirmed uniprot=Q95XT5 insdc=CCD73517.1	17	12.1012	11.5492	13.4546	19.1401	10.7806	8.97417	14.52	9.48014		2578.82	2461.19	2867.23	4078.83	2297.4	1912.43	3094.27	2020.26
Y71G12B.24a	wormpep=CE48095 gene=WBGene00022159 locus=mppa-1 status=Confirmed uniprot=Q95XN2 insdc=CCD67978.2	17	10.8901	13.3405	10.5599	12.3722	12.5086	14.1812	11.6092	14.5382		2492.22	3053.01	2416.66	2831.4	2862.62	3245.38	2656.79	3327.09
Y71G12B.8	wormpep=CE44034 gene=WBGene00022148 locus=ddx-27 status=Confirmed uniprot=Q95XM9 insdc=CCD67990.1	17	12.1233	9.42486	13.236	22.2404	11.5089	9.2269	13.3963	8.84339		2902.13	2256.16	3168.48	5324	2755.05	2208.77	3206.85	2116.97
Y71H10B.1a	wormpep=CE29140 gene=WBGene00022201 status=Confirmed uniprot=Q9TZC8 insdc=CCD63463.1	17	11.8785	13.3727	12.209	16.7018	10.5582	10.3753	12.1353	12.7692		2677.31	3014.11	2751.81	3764.46	2379.74	2338.51	2735.19	2878.08
Y76A2A.2a	wormpep=CE26305 gene=WBGene00000834 locus=cua-1 status=Confirmed uniprot=G5EE14 insdc=CAA21773.2	17	11.9479	14.3054	11.3247	11.8126	11.5436	13.737	11.4439	13.8848		2744.1	3285.54	2600.97	2713.01	2651.25	3155.01	2628.34	3188.95
Y92H12A.4a	wormpep=CE49595 gene=WBGene00022360 status=Confirmed uniprot=W6RQY9 insdc=CDM63509.1	17	13.5232	11.0178	15.3372	14.2487	9.66627	10.9879	13.2284	11.9906		3171.46	2583.9	3596.89	3341.6	2266.94	2576.89	3102.33	2812.03
ZK1058.9a	wormpep=CE44164 gene=WBGene00014207 status=Confirmed uniprot=C9IY21 insdc=CBG22755.1	17	11.6827	16.2999	9.88931	10.1859	15.0035	13.796	10.9954	12.1473		2300.59	3209.83	1947.44	2005.83	2954.55	2716.76	2165.25	2392.09
ZK1127.10	wormpep=CE07648 gene=WBGene00022856 locus=cth-2 status=Confirmed uniprot=P55216 insdc=CCD73724.1 product="Putative cystathionine gamma-lyase 2"	17	4.81961	9.88848	5.55203	8.88967	17.882	30.5138	7.8471	14.6072		1067.14	2189.48	1229.31	1968.32	3959.39	6756.28	1737.48	3234.29
ZK177.4	wormpep=CE29069 gene=WBGene00022672 locus=npp-24 status=Confirmed uniprot=Q09372 insdc=CCD64857.1	17	13.1505	10.9701	14.1772	15.1175	10.7525	10.9188	12.5702	12.3432		2629.96	2193.91	2835.29	3023.35	2150.38	2183.66	2513.91	2468.51
ZK370.3a	wormpep=CE00540 gene=WBGene00022717 locus=hipr-1 status=Confirmed uniprot=Q02328 insdc=CCD61721.1 product="Huntington interacting protein related 1"	17	13.0966	11.675	12.7154	12.0679	12.5466	12.8688	12.2738	12.7558		3232.74	2881.84	3138.64	2978.82	3096.99	3176.52	3029.65	3148.63
ZK546.1a	wormpep=CE32088 gene=WBGene00006997 locus=zyg-12 status=Confirmed uniprot=Q23529 insdc=CCD73211.1 product="Zygote defective protein 12"	17	10.7558	10.5394	13.9605	17.9013	11.9185	11.4815	12.5558	10.8871		3343.84	3276.56	4340.15	5565.29	3705.33	3569.46	3903.46	3384.66
ZK550.6	wormpep=CE20432 gene=WBGene00014000 status=Confirmed uniprot=O62515 insdc=CAB05318.1 product="Probable phytanoyl-CoA dioxygenase"	17	14.5472	9.98078	12.1845	6.39765	19.2779	13.3563	13.5615	10.6942		4359.52	2991.04	3651.46	1917.25	5777.2	4002.61	4064.11	3204.83
ZK6.10a	wormpep=CE29161 gene=WBGene00022644 locus=dod-19 status=Confirmed uniprot=O61874 insdc=CCD74357.1	17	14.8731	12.0712	8.19672	6.06744	15.1135	13.5307	12.2349	17.9124		5069.02	4114.08	2793.59	2067.9	5150.96	4611.53	4169.9	6104.88
ZK6.11a	wormpep=CE33350 gene=WBGene00022645 status=Confirmed uniprot=H2L0Q1 insdc=CCD74358.1	17	15.1541	11.9936	10.6725	10.1954	10.1165	10.2718	18.1984	13.3978		4211.99	3333.56	2966.36	2833.75	2811.83	2854.98	5058.14	3723.84
ZK675.1	wormpep=CE42497 gene=WBGene00004208 locus=ptc-1 status=Confirmed uniprot=Q09614 insdc=CAA86843.2 product="Protein patched homolog 1"	17	11.32	10.9508	14.962	14.9088	11.2335	13.1517	13.2116	10.2616		1912.83	1850.44	2528.25	2519.27	1898.22	2222.35	2232.47	1733.98
ZK856.12	wormpep=CE41097 gene=WBGene00014113 locus=hpo-40 status=Confirmed uniprot=Q23647 insdc=CAA94860.2	17	12.4394	9.11707	15.1975	15.4151	11.611	12.697	13.2386	10.2842		3680.05	2697.17	4496	4560.38	3434.96	3756.26	3916.49	3042.45
AC3.2	wormpep=CE37871 gene=WBGene00007070 locus=ugt-49 status=Confirmed uniprot=Q17399 insdc=CAA94866.2 product="UDP-glucuronosyltransferase"	16	13.8549	12.2365	11.4264	9.60185	12.4483	13.2355	14.4541	12.7425		2697.02	2381.96	2224.27	1869.11	2423.19	2576.44	2813.65	2480.46
B0213.14	wormpep=CE41971 gene=WBGene00015043 locus=cyp-34A8 status=Confirmed uniprot=O44658 insdc=CCD61368.1 product="Cytochrome P450 family"	16	9.0346	9.66777	8.83597	6.11342	11.2764	27.9337	9.84762	17.2906		1338.51	1432.32	1309.08	905.726	1670.63	4138.48	1458.96	2561.67
B0222.9	wormpep=CE48200 gene=WBGene00015057 locus=gad-3 status=Confirmed uniprot=Q960A1 insdc=CCD61422.2 product="Probable aldehyde oxidase gad-3"	16	13.6187	14.8661	9.8337	14.7525	9.31183	10.0092	11.6431	15.9649		2697.2	2944.26	1947.58	2921.76	1844.22	1982.34	2305.93	3161.86
B0244.8	wormpep=CE32094 gene=WBGene00015083 locus=egg-1 status=Confirmed uniprot=Q09967 insdc=CCD61503.1	16	11.4087	9.23876	16.7188	15.667	12.1044	10.8976	13.6613	10.3033		2706.86	2192.01	3966.73	3717.19	2871.91	2585.59	3241.32	2444.59
B0361.10	wormpep=CE20451 gene=WBGene00015164 locus=ykt-6 status=Confirmed uniprot=Q9TXZ9 insdc=CCD61825.1	16	11.6902	12.1466	12.0753	12.1134	10.748	13.9418	12.4587	14.826		2340.19	2431.56	2417.28	2424.91	2151.59	2790.93	2494.04	2967.93
B0464.7	wormpep=CE26704 gene=WBGene00000235 locus=baf-1 status=Confirmed uniprot=Q03565 insdc=CAA79543.2 product="Barrier-to-autointegration factor 1"	16	9.79123	14.2189	11.0631	14.1038	13.3479	14.4321	10.6043	12.4386		2705.15	3928.44	3056.55	3896.64	3687.81	3987.36	2929.8	3436.58
B0491.5	wormpep=CE02107 gene=WBGene00007192 status=Confirmed uniprot=Q17512 insdc=CAA90087.1	16	18.9132	8.48855	18.1725	13.8979	8.83134	5.6574	16.6169	9.42212		4519.74	2028.53	4342.73	3321.22	2110.44	1351.96	3970.98	2251.63
C01F6.5	wormpep=CE02954 gene=WBGene00000120 locus=aly-1 status=Confirmed uniprot=Q17561 insdc=CAA92438.1	16	13.697	9.83978	18.6	11.1507	13.12	10.5402	13.2455	9.80685		3021.36	2170.51	4102.88	2459.68	2894.07	2325.02	2921.76	2163.25
C04A11.3	wormpep=CE07905 gene=WBGene00007287 locus=gck-4 status=Partially_confirmed uniprot=O17566 insdc=CAB03829.1	16	12.6062	11.2193	14.588	11.097	12.615	11.9433	13.1914	12.7397		1390.65	1237.66	1609.28	1224.17	1391.63	1317.53	1455.21	1405.38
C04G2.9	wormpep=CE40544 gene=WBGene00007308 status=Confirmed uniprot=Q17633 insdc=CAA94678.2	16	11.3415	9.08597	7.23335	18.5023	10.7952	12.2777	18.8821	11.8819		2530.42	2027.19	1613.84	4128.08	2408.53	2739.29	4212.82	2650.99
C05C8.3	wormpep=CE07921 gene=WBGene00001428 locus=fkb-3 status=Confirmed uniprot=O16309 insdc=CCD63089.1 product="Peptidylprolyl isomerase"	16	13.1468	13.8812	9.6185	13.8529	11.7528	10.273	12.0542	15.4206		3177.34	3354.82	2324.61	3348	2840.44	2482.79	2913.27	3726.87
C07B5.5	wormpep=CE00895 gene=WBGene00003828 locus=nuc-1 status=Confirmed uniprot=Q17778 insdc=CAA86412.1 product="Deoxyribonuclease-2"	16	9.64389	15.9241	8.3699	5.24387	11.2059	22.1091	10.5729	16.9303		1998.29	3299.6	1734.31	1086.57	2321.95	4581.17	2190.79	3508.08
C08F8.2b	wormpep=CE05249 gene=WBGene00007444 status=Confirmed uniprot=Q17828 insdc=CAJ43433.1 product="ATP-dependent RNA helicase SUV3 homolog, mitochondrial"	16	12.9367	11.4132	11.2009	12.4171	12.6397	14.7458	11.268	13.3785		2309.57	2037.58	1999.68	2216.79	2256.53	2632.53	2011.66	2388.43
C13B9.3	wormpep=CE01778 gene=WBGene00015734 locus=copd-1 status=Confirmed uniprot=Q09236 insdc=CCD64377.1 product="Probable coatomer subunit delta"	16	12.9919	11.6076	13.3989	12.4786	12.9165	11.8432	12.5088	12.2545		1964.58	1755.26	2026.12	1886.95	1953.18	1790.88	1891.53	1853.07
C14A4.1	wormpep=CE02138 gene=WBGene00007555 locus=dohh-1 status=Confirmed uniprot=Q17949 insdc=CAA90105.1 product="Deoxyhypusine hydroxylase"	16	12.949	10.7663	12.8389	14.69	11.7813	10.8057	14.3742	11.7947		2707.85	2251.41	2684.84	3071.93	2463.67	2259.65	3005.89	2466.49
C18B2.3	wormpep=CE27077 gene=WBGene00015954 status=Confirmed uniprot=Q18074 insdc=CCD65074.1	16	15.8904	12.4871	10.7802	9.15219	12.6084	11.9003	15.6495	11.532		2781.54	2185.81	1887.03	1602.05	2207.05	2083.09	2739.38	2018.62
C18E3.6a	wormpep=CE27714 gene=WBGene00015975 locus=cas-2 status=Confirmed uniprot=O02096 insdc=CCD65141.1 product="Adenylyl cyclase-associated protein"	16	13.7928	9.13966	14.9965	12.845	12.0212	11.1838	15.5484	10.4726		3544.06	2348.43	3853.34	3300.51	3088.83	2873.66	3995.15	2690.93
C28A5.3	wormpep=CE00661 gene=WBGene00003590 locus=nex-3 status=Confirmed uniprot=Q27473 insdc=CAA83598.1 product="Annexin"	16	9.554	11.8482	9.9798	7.36055	17.2487	20.2427	10.9699	12.7961		2579.06	3198.37	2694	1986.95	4656.21	5464.44	2961.27	3454.26
C29A12.3a	wormpep=CE37480 gene=WBGene00002985 locus=lig-1 status=Confirmed uniprot=Q27474 insdc=CAA98242.2 product="DNA ligase 1"	16	13.6829	9.09592	16.8798	15.7975	11.9568	10.3663	12.8246	9.39607		3505.94	2330.63	4325.08	4047.77	3063.68	2656.14	3286.02	2407.53
C31H1.6a	wormpep=CE31326 gene=WBGene00016289 locus=lntl-1 status=Confirmed uniprot=H2KYP1 insdc=CCD64151.1	16	12.7225	11.3614	12.3607	9.86434	14.5202	14.3346	11.3756	13.4606		2671.96	2386.11	2595.98	2071.69	3049.51	3010.54	2389.1	2826.97
C32F10.1a	wormpep=CE08539 gene=WBGene00016331 locus=obr-4 status=Confirmed uniprot=O01686 insdc=CCD61906.1 product="Oxysterol-binding protein"	16	12.2085	11.5771	12.6421	10.5647	13.2072	14.5401	12.2507	13.0095		2454.01	2327.09	2541.15	2123.59	2654.76	2922.67	2462.49	2615.01
C34B2.7	wormpep=CE16895 gene=WBGene00016392 locus=sdha-2 status=Confirmed uniprot=O44954 insdc=CCD62125.1 product="Succinate dehydrogenase [ubiquinone] flavoprotein subunit, mitochondrial"	16	11.4606	13.7929	13.4056	15.6296	11.8119	10.4857	12.8702	10.5436		2853.83	3434.61	3338.16	3891.97	2941.31	2611.06	3204.84	2625.5
C34B2.8	wormpep=CE16896 gene=WBGene00016393 status=Confirmed uniprot=O44955 insdc=CCD62126.1	16	11.745	18.5353	13.7063	17.1647	11.1247	5.15378	15.689	6.88119		3190.54	5035.14	3723.34	4662.8	3022.05	1400.03	4261.92	1869.28
C34G6.2	wormpep=CE08574 gene=WBGene00016419 locus=tyr-4 status=Confirmed uniprot=O01497 insdc=CCD66683.1	16	11.6544	12.4939	9.16441	6.51059	13.731	16.5158	12.62	17.3099		1998.73	2142.71	1571.7	1116.57	2354.86	2832.46	2164.34	2968.64
C37A2.7	wormpep=CE30433 gene=WBGene00016493 status=Confirmed uniprot=O01504 insdc=CCD66926.1 product="60S acidic ribosomal protein P2"	16	11.23	10.5316	13.5027	20.7581	11.7893	9.01198	13.2389	9.93736		2716.22	2547.29	3265.91	5020.8	2851.51	2179.74	3202.12	2403.56
C38C6.6	wormpep=CE15698 gene=WBGene00007999 locus=tag-297 status=Confirmed uniprot=G5EFR0 insdc=CAB07566.1	16	18.365	10.9056	11.809	8.87467	12.8509	5.69423	17.6792	13.8214		4792.11	2845.69	3081.4	2315.74	3353.29	1485.84	4613.17	3606.52
C42D4.8	wormpep=CE31330 gene=WBGene00004411 locus=rpc-1 status=Confirmed uniprot=Q18566 insdc=CCD66619.1 product="DNA-directed RNA polymerase subunit"	16	13.642	10.2394	12.8905	17.1395	11.5327	9.15018	13.865	11.5408		3947.04	2962.57	3729.62	4958.99	3336.75	2647.42	4011.55	3339.1
C44C1.2	wormpep=CE30126 gene=WBGene00016642 locus=chil-10 status=Confirmed uniprot=Q18607 insdc=CCD63970.1	16	12.7482	13.0613	11.8161	9.06942	13.166	14.6165	11.6488	13.8737		3655.33	3745.11	3388.07	2600.5	3775.15	4191.03	3340.11	3978.04
C44E4.5	wormpep=CE41306 gene=WBGene00016654 status=Confirmed uniprot=A6PVA1 insdc=CCD67307.1	16	13.1415	11.8865	12.8558	13.1262	12.5608	12.3406	12.2595	11.8291		3167.55	2865.06	3098.69	3163.86	3027.58	2974.51	2954.96	2851.22
C47D12.1a	wormpep=CE36692 gene=WBGene00007028 locus=trr-1 status=Confirmed uniprot=G5EEV2 insdc=CAA93765.2 product="Transcription-associated protein 1"	16	13.1778	9.86685	17.3176	13.9053	12.0634	10.0783	12.1363	11.4545		2018.35	1511.23	2652.42	2129.78	1847.66	1543.61	1858.82	1754.4
C47E12.4a	wormpep=CE33767 gene=WBGene00008149 locus=pyp-1 status=Confirmed uniprot=Q18680 insdc=CAD89728.1 product="Probable inorganic pyrophosphatase 1"	16	12.3241	14.6378	12.488	11.0212	13.1605	12.1725	12.6702	11.5258		3041.43	3612.42	3081.87	2719.88	3247.83	3004	3126.83	2844.4
C50D2.9	wormpep=CE50540 gene=WBGene00016812 status=Confirmed uniprot=Q8ITY6 insdc=CCD65341.2	16	9.2573	15.4664	9.09769	9.12679	11.9011	18.4538	9.31075	17.3862		2048.9	3423.16	2013.58	2020.02	2634.06	4084.35	2060.74	3848.06
C50F4.11	wormpep=CE28212 gene=WBGene00003160 locus=mdf-1 status=Confirmed uniprot=G5EFM0 insdc=CAA94745.2	16	12.7419	10.1191	15.9158	14.3878	12.2858	10.9715	12.6839	10.8942		2639.59	2096.26	3297.09	2980.55	2545.1	2272.85	2627.58	2256.83
C52E12.1	wormpep=CE32335 gene=WBGene00016888 status=Confirmed uniprot=Q18782 insdc=CCD64621.1	16	12.0272	10.4054	14.0836	16.7799	11.694	11.9721	12.7421	10.2957		2891.69	2501.76	3386.11	4034.39	2811.58	2878.45	3063.57	2475.4
C54G10.2a	wormpep=CE20613 gene=WBGene00004337 locus=rfc-1 status=Confirmed uniprot=Q18841 insdc=CAA99812.1 product="Replication factor C subunit 1"	16	12.5561	9.01075	17.7614	16.3344	11.7873	10.3244	12.6888	9.53688		3192.12	2290.79	4515.46	4152.68	2996.68	2624.75	3225.86	2424.55
C56G2.7	wormpep=CE30640 gene=WBGene00016981 locus=rpn-13 status=Confirmed uniprot=Q09289 insdc=CCD66338.1 product="Proteasomal ubiquitin receptor ADRM1 homolog"	16	9.91718	10.3158	15.2994	18.1261	11.73	10.993	12.6787	10.9398		2078.73	2162.3	3206.9	3799.39	2458.72	2304.24	2657.58	2293.08
D1009.1a	wormpep=CE04285 gene=WBGene00017012 locus=acs-22 status=Confirmed uniprot=Q18916 insdc=CCD64411.1 product="long-chain-fatty-acid-CoA ligase"	16	11.9535	13.845	10.1953	11.3852	11.8419	13.241	11.763	15.775		3107.81	3599.56	2650.68	2960.06	3078.78	3442.55	3058.27	4101.36
D1014.3	wormpep=CE38494 gene=WBGene00017016 locus=snap-1 status=Confirmed uniprot=Q18921 insdc=CCD68312.1	16	12.0993	10.5473	13.0799	12.002	12.7907	14.1224	12.0695	13.2889		3102.85	2704.83	3354.34	3077.9	3280.15	3621.67	3095.21	3407.93
D1086.1	wormpep=CE09059 gene=WBGene00008388 status=Confirmed uniprot=O17726 insdc=CAB04019.1	16	6.45491	15.6554	6.97362	4.26871	18.0246	25.6839	8.48532	14.4536		1486.19	3604.51	1605.61	982.833	4150.01	5913.49	1953.67	3327.81
D2005.4	wormpep=CE42818 gene=WBGene00008399 status=Confirmed uniprot=Q93410 insdc=CAB02083.2	16	11.2047	8.47391	11.659	28.6339	10.5615	6.87625	13.4173	9.17349		1930.41	1459.94	2008.68	4933.21	1819.6	1184.68	2311.61	1580.46
D2030.6	wormpep=CE09083 gene=WBGene00004178 locus=prg-1 status=Confirmed uniprot=P90786 insdc=CAA98113.1 product="Piwi-like protein"	16	8.60822	7.07777	8.61836	42.381	9.10445	5.97815	10.5216	7.71035		2275.92	1871.28	2278.6	11205.1	2407.12	1580.56	2781.8	2038.53
E03G2.2	wormpep=CE40808 gene=WBGene00003409 locus=mrp-3 status=Confirmed uniprot=Q19048 insdc=CAA92148.2	16	14.0124	12.7337	10.8081	9.69642	12.1697	12.3187	13.2492	15.0119		2315.06	2103.8	1785.66	1602	2010.63	2035.24	2188.98	2480.2
E04D5.1a	wormpep=CE37820 gene=WBGene00008480 locus=eif-2A status=Confirmed uniprot=Q19052 insdc=CAA91279.2 product="Eukaryotic translation initiation factor 2A"	16	11.4365	9.98638	11.0963	22.0757	11.1926	10.3036	12.2137	11.6953		2212.81	1932.24	2147	4271.38	2165.62	1993.61	2363.2	2262.89
E04F6.4	wormpep=CE01216 gene=WBGene00017124 status=Confirmed uniprot=Q19056 insdc=CCD65899.1	16	14.3436	12.3667	8.66016	6.49991	14.9898	14.6978	11.7059	16.7361		3269.01	2818.45	1973.71	1481.37	3416.27	3349.73	2667.86	3814.27
F01G4.3	wormpep=CE40452 gene=WBGene00008502 locus=skih-2 status=Confirmed uniprot=Q19103 insdc=CAA92767.2	16	11.5857	10.2044	11.3614	20.144	11.6988	11.4779	11.8771	11.6506		2127.76	1874.08	2086.57	3699.53	2148.54	2107.97	2181.27	2139.69
F09C3.1	wormpep=CE23636 gene=WBGene00003980 locus=pes-7 status=Confirmed uniprot=O17772 insdc=CAB07179.2	16	12.8496	11.7117	11.9775	11.2616	12.8453	13.515	12.4882	13.3511		2664.42	2428.48	2483.59	2335.14	2663.53	2802.41	2589.49	2768.42
F09D1.1	wormpep=CE20660 gene=WBGene00017280 locus=usp-39 status=Confirmed uniprot=O44787 insdc=CCD69090.1	16	16.321	12.8924	13.7879	12.156	10.7097	10.3712	11.8071	11.9547		3466.61	2738.37	2928.57	2581.95	2274.77	2202.86	2507.85	2539.21
F09E8.2b	wormpep=CE41378 gene=WBGene00008624 status=Confirmed uniprot=A7LPH5 insdc=CAO82025.1	16	13.3691	12.3298	13.6283	11.5106	11.7845	10.4468	14.456	12.4749		2869.54	2646.47	2925.17	2470.63	2529.41	2242.3	3102.84	2677.6
F10G2.1	wormpep=CE27945 gene=WBGene00017362 status=Partially_confirmed uniprot=Q22957 insdc=CCD62809.1 product="UPF0376 protein F10G2.1"	16	10.3736	12.1277	10.1814	7.72522	14.9603	18.277	11.8908	14.4641		1806.36	2111.78	1772.87	1345.19	2605.03	3182.56	2070.53	2518.62
F13G3.5a	wormpep=CE47972 gene=WBGene00008765 locus=ttx-7 status=Confirmed uniprot=Q19420 insdc=CAA95791.4 product="Inositol monophosphatase ttx-7"	16	11.3517	14.9991	12.0566	9.41552	13.4062	13.8853	11.3158	13.5699		3468.76	4583.32	3684.16	2877.13	4096.57	4242.96	3457.81	4146.6
F22G12.4a	wormpep=CE15891 gene=WBGene00009064 status=Confirmed uniprot=O45398 insdc=CAB07368.3	16	13.4537	11.3072	12.7809	10.7404	12.0101	12.7372	12.5339	14.4366		2821.01	2370.93	2679.94	2252.07	2518.32	2670.78	2628.15	3027.11
F26H9.5	wormpep=CE09710 gene=WBGene00009177 status=Confirmed uniprot=P91856 insdc=CAB04204.1 product="Probable phosphoserine aminotransferase"	16	11.0205	16.0996	9.59393	12.2584	11.8323	15.4516	9.37886	14.3647		2483.05	3627.43	2161.62	2761.97	2665.96	3481.43	2113.17	3236.54
F28C6.8b	wormpep=CE47677 gene=WBGene00009207 status=Confirmed uniprot=I2HA91 insdc=CCH63798.1	16	11.0282	11.4055	11.6834	11.4306	13.1281	17.5313	11.2752	12.5178		2134.37	2207.39	2261.18	2212.25	2540.79	3392.98	2182.18	2422.68
F29D11.2	wormpep=CE09790 gene=WBGene00009254 locus=capg-1 status=Confirmed uniprot=G5EFJ4 insdc=CAA98126.1 product="Condensin complex subunit capg-1"	16	14.1941	10.2118	18.2245	11.9844	12.199	9.96001	12.1775	11.0486		2128.31	1531.19	2732.65	1796.99	1829.16	1493.44	1825.94	1656.66
F31E3.3	wormpep=CE01268 gene=WBGene00004340 locus=rfc-4 status=Confirmed uniprot=P53016 insdc=CCD63405.1 product="Replication factor C subunit 4"	16	12.8873	9.12519	16.1918	17.8425	11.3572	8.97871	13.8875	9.72983		2432.39	1722.32	3056.1	3367.65	2143.6	1694.67	2621.17	1836.44
F32E10.1	wormpep=CE04474 gene=WBGene00017989 locus=nol-10 status=Confirmed uniprot=Q19974 insdc=CCD70432.1	16	13.0561	10.6135	13.4517	17.6038	12.0126	9.28023	13.8046	10.1774		2086.83	1696.42	2150.06	2813.72	1920.05	1483.31	2206.47	1626.72
F33G12.5	wormpep=CE37768 gene=WBGene00018017 locus=golg-2 status=Confirmed uniprot=Q19989 insdc=CCD65794.1	16	13.9382	10.768	13.6604	12.4144	13.3398	11.2494	13.1413	11.4884		2413.52	1864.57	2365.42	2149.66	2309.9	1947.94	2275.53	1989.32
F33H2.3	wormpep=CE17766 gene=WBGene00009367 status=Confirmed uniprot=O62220 insdc=CAB04265.1 product="Acidic leucine-rich nuclear phosphoprotein 32-related protein 1"	16	13.5373	10.3183	16.9154	12.5888	13.4842	10.2855	12.8923	9.97821		1855.28	1414.12	2318.24	1725.29	1848	1409.62	1766.89	1367.51
F35D11.11b	wormpep=CE40411 gene=WBGene00018051 locus=che-10 status=Confirmed uniprot=Q09EF7 insdc=CCD70540.1 product="Rootletin"	16	13.6484	10.4522	12.0218	8.76816	16.5746	13.4488	12.3921	12.6939		1906.88	1460.32	1679.63	1225.04	2315.72	1879	1731.35	1773.53
F35F11.1	wormpep=CE48035 gene=WBGene00018064 locus=cdc-73 status=Confirmed uniprot=Q9N5U5 insdc=CCD70582.2 product="Cell division cycle protein 73"	16	13.1474	10.8436	15.2603	15.6878	11.8143	10.8238	11.94	10.4829		2447.07	2018.28	2840.33	2919.9	2198.95	2014.58	2222.34	1951.14
F36H2.1a	wormpep=CE34183 gene=WBGene00009498 locus=tat-5 status=Confirmed uniprot=G5EBH1 insdc=CAB03079.2 product="Phospholipid-transporting ATPase"	16	11.0098	11.4572	11.0344	12.2337	12.8906	14.2462	11.9266	15.2016		1937.37	2016.1	1941.71	2152.73	2268.33	2506.87	2098.7	2675
F36H9.3	wormpep=CE09969 gene=WBGene00000976 locus=dhs-13 status=Confirmed uniprot=O16619 insdc=CCD70642.1	16	12.6599	12.5615	10.8487	12.1303	11.7406	13.8472	11.9469	14.2648		2870.43	2848.13	2459.76	2750.35	2661.98	3139.63	2708.78	3234.31
F38A5.13	wormpep=CE10050 gene=WBGene00001029 locus=dnj-11 status=Confirmed uniprot=Q94216 insdc=CCD67179.1	16	11.4466	10.1353	12.8324	26.7027	10.9523	7.23889	12.9461	7.74572		3525.72	3121.81	3952.58	8224.84	3373.49	2229.69	3987.6	2385.8
F40F4.4a	wormpep=CE30130 gene=WBGene00002255 locus=lbp-3 status=Confirmed uniprot=Q20222 insdc=CCD70143.1 product="Fatty acid-binding protein homolog 3"	16	9.94106	12.8616	10.687	7.68509	15.2804	19.0949	13.5699	10.8799		2640.29	3415.97	2838.42	2041.12	4058.39	5071.52	3604.11	2889.65
F40F8.1a	wormpep=CE05842 gene=WBGene00009575 status=Confirmed uniprot=Q20230 insdc=CAA93264.1 product="UMP-CMP kinase 2"	16	14.4939	10.2755	12.3335	8.14899	14.1843	13.2737	13.7991	13.491		4100.71	2907.21	3489.47	2305.56	4013.1	3755.47	3904.13	3816.95
F43E2.7a	wormpep=CE41652 gene=WBGene00018395 locus=mtch-1 status=Confirmed uniprot=H2KYJ5 insdc=CCD63551.1	16	12.6826	17.5764	8.95294	8.80133	12.3323	13.6205	9.51749	16.5165		2160.1	2993.61	1524.87	1499.04	2100.44	2319.84	1621.02	2813.09
F45H10.3	wormpep=CE10546 gene=WBGene00009740 status=Confirmed uniprot=O02267 insdc=CAB04385.1	16	16.6923	6.93816	20.8812	15.464	10.1441	5.0146	17.3707	7.49506		3436.79	1428.5	4299.23	3183.88	2088.56	1032.46	3576.45	1543.16
F46E10.9	wormpep=CE20819 gene=WBGene00001073 locus=dpy-11 status=Confirmed uniprot=G5EC91 insdc=CCD71315.1	16	14.5206	15.7713	9.77154	9.12744	10.153	11.0984	13.1511	16.4066		4974.99	5403.51	3347.89	3127.21	3478.58	3802.5	4505.78	5621.19
F47B7.2a	wormpep=CE04599 gene=WBGene00018533 status=Partially_confirmed uniprot=Q20514 insdc=CCD70491.1 product="Sulfhydryl oxidase"	16	16.1264	10.9087	12.1615	11.3813	13.3414	10.7443	13.73	11.6064		5249.67	3551.14	3958.98	3705.01	4343.07	3497.62	4469.59	3778.27
F47B7.7a	wormpep=CE35544 gene=WBGene00018538 locus=marg-1 status=Confirmed uniprot=H2KZY6 insdc=CCD70498.1	16	15.8007	9.9924	15.1769	9.48163	12.6916	11.5218	13.4001	11.9348		3410.17	2156.6	3275.55	2046.36	2739.14	2486.69	2892.05	2575.82
F52B11.3	wormpep=CE18723 gene=WBGene00009926 locus=noah-2 status=Confirmed uniprot=Q9XUE5 insdc=CAB05199.1	16	19.8974	11.1766	19.7663	6.74461	12.1899	6.27618	13.7679	10.1812		3722.72	2091.1	3698.21	1261.89	2280.68	1174.25	2575.91	1904.87
F52E4.5	wormpep=CE46784 gene=WBGene00018702 status=Confirmed uniprot=Q20675 insdc=CCD66480.2	16	11.6484	10.8261	7.95179	8.68286	15.0952	18.4255	11.2362	16.134		2941.92	2734.26	2008.31	2192.95	3812.45	4653.55	2837.83	4074.81
F52F12.7a	wormpep=CE42711 gene=WBGene00009940 locus=strl-1 status=Confirmed uniprot=O17883 insdc=CAB05736.2 product="Steroidogenic acute regulatory-like protein 1"	16	8.09784	15.6695	10.0823	9.35225	13.3654	21.3832	8.45617	13.5933		2311.24	4472.31	2877.65	2669.27	3814.69	6103.08	2413.52	3879.72
F53A2.4	wormpep=CE16096 gene=WBGene00003829 locus=nud-1 status=Confirmed uniprot=G5EE74 insdc=CAB04452.1	16	12.6496	10.7717	13.7746	16.8765	11.0312	9.74027	13.8076	11.3485		3275.54	2789.27	3566.86	4370.07	2856.46	2522.19	3575.39	2938.64
F54A3.2	wormpep=CE44847 gene=WBGene00018781 status=Confirmed uniprot=Q9N4J7 insdc=CCD71745.1	16	16.1077	13.2872	13.8232	12.2811	12.2733	9.77829	12.1615	10.2878		3497.63	2885.18	3001.58	2666.73	2665.04	2123.27	2640.76	2233.89
F54D5.7	wormpep=CE03411 gene=WBGene00010052 status=Confirmed uniprot=Q20772 insdc=CAA91333.1 product="Probable glutaryl-CoA dehydrogenase, mitochondrial"	16	11.1094	12.9422	10.6034	10.0638	12.2765	18.0589	10.2912	14.6546		1956.54	2279.32	1867.42	1772.39	2162.09	3180.45	1812.43	2580.91
F55A12.5	wormpep=CE45729 gene=WBGene00018864 status=Confirmed uniprot=O01756 insdc=CCD65449.1	16	12.7754	10.9506	15.1002	14.6303	12.1408	11.408	12.1132	10.8814		1708.13	1464.15	2018.96	1956.13	1623.28	1525.31	1619.59	1454.9
F55G1.4	wormpep=CE07281 gene=WBGene00018900 locus=rod-1 status=Confirmed uniprot=Q20849 insdc=CCD69392.1 product="Kinetochore-associated protein rod-1"	16	12.5435	10.3047	13.3882	15.8416	11.734	10.5955	13.1185	12.474		2022.16	1661.24	2158.35	2553.87	1891.67	1708.13	2114.86	2010.97
F58F6.4	wormpep=CE17139 gene=WBGene00004338 locus=rfc-2 status=Confirmed uniprot=O44175 insdc=CCD63484.1	16	12.6983	9.22803	15.404	18.7737	11.752	9.89002	12.7582	9.49576		2493.34	1811.94	3024.6	3686.25	2307.53	1941.93	2505.1	1864.51
F58G1.4	wormpep=CE17924 gene=WBGene00010266 locus=dct-18 status=Confirmed uniprot=O62277 insdc=CAB04526.1	16	14.1685	11.7459	12.9288	12.7778	11.4335	10.1309	14.5202	12.2944		3838.39	3182.08	3502.54	3461.64	3097.46	2744.57	3933.67	3330.68
F58H1.3a	wormpep=CE43080 gene=WBGene00010286 status=Confirmed uniprot=Q21012 insdc=CAB00106.3 product="Enolase-phosphatase E1"	16	12.5347	12.1166	11.083	12.544	12.3108	13.2885	12.5065	13.6159		2640.69	2552.61	2334.87	2642.65	2593.51	2799.51	2634.75	2868.48
F59G1.5	wormpep=CE02705 gene=WBGene00004214 locus=ptp-2 status=Confirmed uniprot=G5EC24 insdc=CCD70155.1 product="Tyrosine-protein phosphatase non-receptor type ptp-2"	16	13.0143	11.7587	10.7408	10.6516	12.7532	13.3518	12.9139	14.8157		2597.84	2347.22	2144.03	2126.22	2545.72	2665.22	2577.82	2957.45
H06I04.4a	wormpep=CE20938 gene=WBGene00006725 locus=ubl-1 status=Confirmed uniprot=P37165 insdc=CCD72254.1 product="Ubiquitin-like protein 1"	16	8.00663	20.7066	11.0196	20.0156	14.231	5.77018	14.8763	5.37411		898.193	2322.88	1236.19	2245.37	1596.45	647.306	1668.84	602.873
H12D21.7a	wormpep=CE36178 gene=WBGene00010383 locus=mpst-3 status=Confirmed uniprot=Q9XTW9 insdc=CAB07429.2 product="Sulfurtransferase"	16	13.0492	12.6405	13.2564	9.00825	13.51	14.0559	13.2508	11.2289		2896.9	2806.17	2942.89	1999.81	2999.19	3120.38	2941.65	2492.79
H17B01.4a	wormpep=CE27186 gene=WBGene00019209 locus=emc-1 status=Confirmed uniprot=H2L0C0 insdc=CCD72387.1	16	13.9354	12.733	11.253	11.6995	11.696	11.4826	12.7405	14.46		3392.3	3099.6	2739.34	2848.02	2847.18	2795.23	3101.45	3520.02
K01C8.1	wormpep=CE36943 gene=WBGene00010456 status=Confirmed uniprot=Q21080 insdc=CAA88854.2	16	10.8489	15.1771	9.8973	8.45107	9.94755	22.0677	8.95575	14.6546		3116.55	4359.92	2843.2	2427.74	2857.63	6339.4	2572.72	4209.83
K02D7.1a	wormpep=CE17994 gene=WBGene00019298 status=Confirmed uniprot=O61217 insdc=CCD69685.1 product="Purine nucleoside phosphorylase"	16	14.8573	12.3325	9.7618	9.93126	12.6626	13.4417	11.8077	15.2052		3727.61	3094.15	2449.18	2491.7	3176.97	3372.44	2962.49	3814.89
K02F3.3	wormpep=CE34046 gene=WBGene00001392 locus=far-8 status=Confirmed uniprot=Q21152 insdc=CCD61872.1	16	11.5804	9.70432	15.1202	9.12888	16.9884	14.7997	12.7932	9.88492		3781.49	3168.87	4937.38	2980.97	5547.44	4832.73	4177.53	3227.85
K03B4.1	wormpep=CE28579 gene=WBGene00019353 status=Confirmed uniprot=Q21174 insdc=CCD71023.1	16	11.5891	12.5404	12.2269	11.0813	13.2886	15.6092	10.998	12.6664		3450.48	3733.7	3640.37	3299.29	3956.46	4647.39	3274.48	3771.22
K07C5.2	wormpep=CE06112 gene=WBGene00010625 status=Confirmed uniprot=Q21274 insdc=CAA94895.1	16	12.9851	13.9074	12.3576	10.1193	11.7259	14.4958	11.3176	13.0913		2884.79	3089.69	2745.38	2248.13	2605.05	3220.4	2514.34	2908.39
K08F4.7	wormpep=CE06155 gene=WBGene00001752 locus=gst-4 status=Confirmed uniprot=Q21355 insdc=CAA93086.1 product="Glutathione S-transferase 4"	16	3.31589	34.0864	4.08214	5.19741	3.97231	26.0404	3.77051	19.5349		1013.47	10418.1	1247.66	1588.53	1214.1	7958.98	1152.42	5970.64
K09F5.3	wormpep=CE38527 gene=WBGene00004999 locus=spp-14 status=Confirmed uniprot=Q2XN18 insdc=CCD67566.1	16	8.02541	17.7739	9.83385	7.43604	15.2466	17.9118	10.7051	13.0674		2777.78	6151.95	3403.72	2573.79	5277.2	6199.68	3705.29	4522.93
M01F1.3	wormpep=CE01031 gene=WBGene00010809 status=Confirmed uniprot=Q21452 insdc=CAA86516.1 product="Lipoyl synthase, mitochondrial"	16	11.9293	14.0643	11.9593	11.0876	11.0664	14.5354	11.418	13.9397		2394.79	2823.38	2400.8	2225.81	2221.55	2917.96	2292.14	2798.37
M03A1.7	wormpep=CE33427 gene=WBGene00000928 locus=dao-2 status=Confirmed uniprot=Q86LS4 insdc=CCD70554.1	16	15.0585	11.3562	11.3038	7.84705	18.2758	11.2124	12.4214	12.5247		3138.66	2366.98	2356.06	1635.56	3809.23	2337.01	2589	2610.53
M03A8.4	wormpep=CE45630 gene=WBGene00001572 locus=gei-15 status=Confirmed uniprot=G4SI07 insdc=CCD70984.1	16	12.7455	11.3546	11.4885	8.82448	16.6754	14.0476	11.815	13.0489		2765.16	2463.4	2492.45	1914.49	3617.77	3047.66	2563.28	2830.98
M106.5	wormpep=CE01608 gene=WBGene00000293 locus=cap-2 status=Confirmed uniprot=P34686 insdc=CAA87051.1 product="F-actin-capping protein subunit beta"	16	11.2231	9.96874	12.6657	12.1125	12.7023	15.1256	12.4807	13.7213		2213.28	1965.92	2497.78	2388.69	2505	2982.9	2461.29	2705.96
R03A10.4a	wormpep=CE29335 gene=WBGene00010984 locus=nkat-3 status=Confirmed uniprot=Q8MP09 insdc=CAA93673.2	16	12.0655	14.5331	10.1631	10.8561	10.6581	12.3369	12.2103	17.177		2747.67	3309.62	2314.44	2472.25	2427.16	2809.49	2780.66	3911.71
R03D7.6a	wormpep=CE01613 gene=WBGene00001753 locus=gst-5 status=Confirmed uniprot=Q09596 insdc=CAA86859.1 product="Probable glutathione S-transferase 5"	16	9.18455	12.3278	7.93231	9.68176	12.1507	20.2302	9.33856	19.1541		1781.82	2391.63	1538.89	1878.28	2357.25	3924.7	1811.7	3715.94
R05D11.8	wormpep=CE06243 gene=WBGene00011036 locus=edc-3 status=Confirmed uniprot=Q21740 insdc=CAA99895.1	16	11.8037	10.8621	14.5063	15.2237	11.3332	12.7835	11.3905	12.0969		2545.53	2342.47	3128.36	3283.08	2444.07	2756.84	2456.42	2608.77
R05H10.2	wormpep=CE31214 gene=WBGene00011043 locus=rbm-28 status=Confirmed uniprot=O62325 insdc=CAB05579.2	16	10.7719	10.5583	9.98998	24.9823	10.3577	10.3342	12.036	10.9697		2278.86	2233.67	2113.44	5285.16	2191.23	2186.26	2546.28	2320.71
R09B3.3	wormpep=CE16308 gene=WBGene00011156 status=Confirmed uniprot=O45713 insdc=CAB03237.1	16	10.2838	9.28641	12.9071	27.8369	10.3547	9.6346	11.2112	8.48524		1901.98	1717.51	2387.15	5148.39	1915.08	1781.9	2073.5	1569.33
R102.4a	wormpep=CE41252 gene=WBGene00011291 status=Confirmed uniprot=Q21890 insdc=CAB54291.3	16	11.1214	15.6656	9.97269	9.59644	9.939	15.2673	12.0297	16.4078		2496.76	3516.93	2238.87	2154.4	2231.31	3427.5	2700.68	3683.56
R11D1.11	wormpep=CE39954 gene=WBGene00000984 locus=dhs-21 status=Confirmed uniprot=Q21929 insdc=CAA99897.2 product="L-xylulose reductase"	16	14.0665	13.7152	9.9152	8.3695	12.6821	11.4102	13.3955	16.4457		3484.43	3397.41	2456.1	2073.21	3141.48	2826.43	3318.2	4073.78
R193.2	wormpep=CE48098 gene=WBGene00020128 status=Confirmed uniprot=Q9N5F6 insdc=CCD63165.2	16	8.36247	9.09882	10.022	9.63311	9.35538	10.222	27.2799	16.0263		1351.73	1470.75	1619.97	1557.12	1512.22	1652.31	4409.59	2590.53
R57.1a	wormpep=CE30114 gene=WBGene00020082 locus=gcp-2.1 status=Confirmed uniprot=P91406 insdc=CCD73106.1 product="Glutamate carboxypeptidase 2 homolog"	16	12.8247	10.3164	10.7229	8.5064	16.5338	15.2736	12.1906	13.6317		2897.89	2331.12	2422.96	1922.12	3736	3451.25	2754.62	3080.23
T01G1.3	wormpep=CE16320 gene=WBGene00011338 locus=sec-31 status=Confirmed uniprot=G5EFY6 insdc=CAB07274.1	16	12.0485	12.0509	12.686	12.9505	13.1157	12.6687	11.5072	12.9725		3352.45	3353.12	3529.85	3603.44	3649.41	3525.02	3201.84	3609.57
T03F1.1	wormpep=CE13096 gene=WBGene00020184 locus=uba-5 status=Confirmed uniprot=P91430 insdc=CCD67786.1 product="Ubiquitin-like modifier-activating enzyme 5"	16	11.6311	11.5242	12.3677	11.6078	11.7408	15.9798	11.6356	13.513		2792.72	2767.05	2969.58	2787.11	2819.07	3836.87	2793.79	3244.57
T03F6.5	wormpep=CE29339 gene=WBGene00003047 locus=lis-1 status=Confirmed uniprot=Q9NDC9 insdc=CAB03282.3 product="Lissencephaly-1 homolog"	16	11.0768	13.0563	12.7877	12.6217	12.071	13.0393	12.3292	13.0179		2601.56	3066.47	3003.38	2964.38	2835.05	3062.46	2895.68	3057.45
T04A11.1	wormpep=CE13122 gene=WBGene00011416 status=Predicted uniprot=G5EG50 insdc=CAB05605.1	16	18.0822	12.3315	13.1551	6.51294	10.1792	9.77287	14.0358	15.9304		4030.69	2748.79	2932.39	1451.79	2269.03	2178.46	3128.71	3551.04
T04A8.14	wormpep=CE13120 gene=WBGene00001259 locus=emb-5 status=Confirmed uniprot=P34703 insdc=CAA84737.1 product="Suppressor of Ty 6 homolog"	16	13.2104	10.3222	15.412	14.7203	12.0126	10.8204	12.7424	10.7597		2350.5	1836.6	2742.22	2619.15	2137.38	1925.26	2267.24	1914.45
T10G3.5a	wormpep=CE31066 gene=WBGene00011696 locus=eea-1 status=Confirmed uniprot=G5ED80 insdc=CAB03330.2	16	12.7358	11.4856	15.983	11.5331	12.1686	12.3058	12.3456	11.4426		2923.62	2636.64	3669.05	2647.53	2793.41	2824.9	2834.05	2626.75
T21C9.3b	wormpep=CE43784 gene=WBGene00011891 locus=del-6 status=Confirmed uniprot=Q8MPW0 insdc=CAD44145.2	16	12.5908	13.5036	11.8596	10.713	11.5012	11.091	13.8306	14.9102		2576.61	2763.39	2426.96	2192.32	2353.61	2269.68	2830.32	3051.24
T21G5.3	wormpep=CE25121 gene=WBGene00001598 locus=glh-1 status=Confirmed uniprot=P34689 insdc=CCD67591.1 product="ATP-dependent RNA helicase glh-1"	16	13.2693	8.74062	14.1457	20.3906	9.56177	8.81605	16.3058	8.77026		3780.11	2489.99	4029.76	5808.78	2723.92	2511.48	4645.13	2498.44
T23G11.6a	wormpep=CE14102 gene=WBGene00011971 locus=lron-9 status=Confirmed uniprot=O02329 insdc=CAB03418.1	16	16.0289	11.9207	14.3627	9.74414	12.4055	9.51979	13.0764	12.9418		5041.71	3749.54	4517.63	3064.91	3902	2994.34	4113.05	4070.71
T24C12.3	wormpep=CE31247 gene=WBGene00020765 status=Confirmed uniprot=Q22721 insdc=CCD71506.1	16	11.4691	13.2981	11.0201	11.5341	10.1615	15.02	11.7518	15.7455		2666.46	3091.69	2562.07	2681.57	2362.46	3492.03	2732.19	3660.69
T27E4.3	wormpep=CE14251 gene=WBGene00002019 locus=hsp-16.48 status=Predicted uniprot=P02513 insdc=CCD65663.1 product="Heat shock protein Hsp-16.48\/Hsp-16.49"	16	9.24877	11.3431	4.17541	3.86394	20.8907	23.5298	9.852	17.0963		2999.4	3678.61	1354.1	1253.09	6774.89	7630.78	3195.03	5544.36
[truncated: 6,610 more rows]

## Sheet: Protein_Assembly
tc_d868 (Protein Assembly)			Scaled Intensity (%)									Summed Intensity (raw)
[truncated: 8,188 more rows]
