# Supplementary material for: Mutations in mitochondrial ferredoxin FDX2 suppress frataxin deficiency
Source: Nature. 2025 Dec 10;649(8097):713–20. doi: 10.1038/s41586-025-09821-2 (PMC12804076; doi:10.1038/s41586-025-09821-2)
Supplement: Supplementary file 4 — Raw individual data values corresponding to every data point in the main figures and Extended Data figures. [file 41586_2025_9821_MOESM4_ESM.xlsx]

## Sheet: Fig 1d
frh-1(tm5913)	frh-1; nfs-1(R244K)	frh-1; fdx-2(E117K)	frh-1; fdx-2(A126V)
285.088	1129.57	898.9	1221.78
461.015	1212.82	908.871	1179.25
273.397	1175.85	1067.33	1201.11
331.889	900.23	818.231	979.398
276.747	1107.31	711.967	1082.42
509.056	1117.04	778.551	992.723
332.265	1196.22	696.531	1180.28
295.326	1166.89	1101.55	976.655
264.221	1027.91	802.662	1003
217.665	964.629	955.354	943.876
294.163	1115.14	985.367	731.232
217.72	933.851	1068.09	785.072

## Sheet: Fig 1e
N2 1%	frh-1 1%	frh-1; nfs-1(R244K) 1%	frh-1; fdx-2(A126V) 1%	N2 10%	frh-1 10%	frh-1; nfs-1(R244K) 10%	frh-1; fdx-2(A126V) 10%
946.9	633.1	977.2	945.7	1086.9	407.8	590.5	596.1
971.5	623.3	903.6	1041.5	1015.3	457.7	567.7	660.9
1016.6	622.5	926.4	941.9	949.2	319.1	517	606.2
936.3	657.6	906.8	888.9	1043	383.8	616.8	546
831.6	758.6	671.7	827.2	1061.4	308.2	471.3	740
884.2	666.8	927.1	1008.6	954.4	344.7	540.1	764
837.6	610	977.5	926.3	1003.7	383.7	814.8	769.7
814.2	556.4	887.7	940.4	1027.7	355.4	693.3	709.3
879.3	675.6	790	1005	1006.3	389.2	457.8	543.1
866.4	582.1	967	986	972	355.8	492.3	558.4
1021.3	768.7	803.6	973.7	988.5	375.6	621.7	676
972.1	620.2	807.3	856.8	972	390.4	627.8	575.6
1007.8	590.3	760.9		1062	376.7	570	666.1
991.2	678.9			990.3

## Sheet: Fig 1f
frh-1	frh-1; nfs-1(R244K)	frh-1; nfs-1(R244K)/+	frh-1; fdx-2(A146V)	frh-1; fdx-2(A146V)/+
576.393	985.229	670.572	793.753	611.517
281.196	754.137	922.087	812.067	867.74
301.038	856.31	897.792	923.671	703.851
544.938	667.381	580.912	642.343	890.104
655.854	909.161	886.709	856.735	662.268
540.697	792.714	866.556	632.87	718.079
555.643	891.842	527.366	957.294	1038.29
799.564	703.85	752.493	1031.7	650.902
331.221	891.265		965.834
662.044	943.617		1003.89
522.615	742.233		859.301
523.6	723.551		802.209
578.098	1042.44		942.236
624.843	934.845		861.902
491.323	984.038		1028.01
523.669	994.006		843.766
590.856	1009.16		593.914
508.113	955.045
536.491	957.547
657.952	960.631
623.872	906.679
570.542	904.857
611.587
567.057
554.71
517.621
625.548

## Sheet: Fig 2a
21_wt	21_frh-1	21_frh-1; nfs-1(R244K)	21_frh-1; fdx-2(A126V)	21_frh-1; fdx-2(P127S)
7873.48	32096.8	22373.5	23393.7	21634.2
7449.86	24003.6	14913.6	16967.9	10948.7
9901.63	42277.6	18182.2	23805.6	16563.5
11271	40359.3	16920.9	18127.1	11666.3
9013.13	58306.9	13675	16611.7	21574.9
3474.12	42307.7	14359.7	13593.1	34890.3
6558.4	48317.4	21921.1	29646.4	29968.9
4723.6	42686.3	16793.9	23249.7	37742.4
6737.25	34214.7	10962.4	17459.8	12445.1
10795.3	44615.2	15886.3	19724.6	16255.1
6255.68	29990.8	28737.3	26066.4	23520.7
6615.49		13061.7	19490.8	20208.7

## Sheet: Fig 2c
frh-1_1%_3d	frh-1; Ex[NDI-1]_1%_3d	frh-1_10%_3d	frh-1; Ex[NDI-1]_10%_3d	frh-1_10%_6d	frh-1; Ex[NDI-1]_10%_6d
861.452	864.722	417.893	562.472	455.658	719.523
936.735	871.818	352.902	508.404	362.184	608.104
964.53	724.846	441.69	450.006	430.342	535.054
796.705	807.016	404.874	485.228	523.157	687.537
848.338	643.475	312.618	469.451	372.902	732.041
764.941	633.345	424.293	593.104	488.136	632.131
944.428	800.94	445.724	597.212	503.683	729.441
828.138	815.413	410.559	469.068	577.223	648.263
762.468	833.612	351.973	604.178	399.59	577.809
885.956	674.722	499.297	575.774	511.726	800.687
881.185	860.875	402.759	597.24	402.73	606.242
895.341	641.906	399.296	549.669	433.821	748.246
936.725	828.763	478.565	467.694	442.024	715.443
884.201	854.736	445.483	673.643	414.47	613.69
887.788	814.016	300.083	500.225	604.985	664.773
920.172	793.142	478.711	571.997	416.443	769.896
938.437	850.939	522.12	475.505	548.745	568.669
915.415	761.912	453.974	642.081	475.56	853.523
919.282	625.964	307.158	524.575	354.357	777.986
902.002	868.547	336.25	431.511	498.388	693.53

## Sheet: Fig 3a
wild type_21%	wild type_1%	fdx-2; nfs-1_21%	fdx-2; nfs-1_1%
1158.14	1138.58	796.88	1149.68
1201.15	1094.15	619.949	1105.02
1251.63	1042.74	814.537	1084.55
1231.26	1062.92	936.357	1147.7
1304.9	1068.36	793.463	1052.89
1240.69	1106.76	625.033	1081.06
1253.55	1096.24	931.745	910.8
1115.7	1179.41	790.258	950.905
1220.83	1169.88	743.116	1012.54
1172.57	1099.2	556.997	1016.88
1183.98	1160.77	747.583	1121.53
1129.2	960.773	546.789	1069.38
1105.64	1077.55	798.099	1091.41
1184.99	1145.66	784.896	983.998
1178.52	1101.34	922.239	877.602
1248.36	1063	415.521	1061.89
1232.36	1108.51	862.248	1054.06
1276.66	1078.63	941.47	1105.62
1143.03	1109.17	918.666	1077.95
1173.7	1109.65	807.235	1004.28

## Sheet: Fig 3f
K562_21%_GFP O/E	K562_21%_FDX2 O/E	K562_1%_GFP O/E	K562_1%_FDX2 O/E	293T_21%_GFP O/E	293T_21%_FDX2 O/E	293T_1%_GFP O/E	293T_1%_FDX2 O/E
3.03386	2.11437	2.59932	2.45943	5.16457	3.44361	4.28293	4.12653
3.04439	2.0321	2.58256	2.3505	5.10992	3.37481	4.1375	3.67657
2.82375	1.91073	2.10098	2.15704	4.60881	3.46292	3.16779	3.17206
3.02857	2.11769	2.20789	2.12763	4.79355	3.55745	3.08179	3.16779
2.78869	2.04264	2.39506	2.43296	3.44956	2.76406	2.64297	3.2177
2.79909	1.9486	2.67356	2.29866	3.38198	2.48347	2.60334	3.25023

## Sheet: Fig 4b
wild type	fdx-2(del)/+	fdx-2(del)/fdx-2(del)
1092.6	1057.66	530.006
1063.63	1056.58	498.045
1078.84	1007.77	517.434
1059.18	1071.66	455.38
1078.7	1064.95	492.463
1060.63	1003.42	475.87
1085.84	1057.43	488.673
1077.99	1082.63	551.12
1063.01	1055.31	510.892
1052.66	1035.85	496.669
1069.79	1103.48	475.614
1052.2	1068.1	471.125
1085.36	1060.53	477.27
1020.97	1057.32	485.397
1092.29	1050.69	543.288
1112.62	1032.92	504.902
1060.64	1064.28	481.977
1099.37	1045.16	490.973
1091.93	1066.56	516.001
1114.55	1062.43	449.304

## Sheet: Fig 4c
frh-1_3d	frh-1; fdx-2(A126V)_3d	frh-1; fdx-2(del)/+_3d	frh-1_6d	frh-1; fdx-2(A126V)_6d	frh-1; fdx-2(del)/+_6d
868.134	962.877	944.104	260.542	502.902	694.896
843.332	1093.81	902.018	315.788	549.54	597.314
457.422	801.177	917.428	320.482	824.91	430.158
817.335	983.19	916.002	337.61	542.186	549.549
704.912	883.964	1016.91	504.884	551.762	576.865
866.343	962.363	883.208	314.316	841.592	563.604
765.541	1115.87	982.414	254.808	722.176	350.116
632.466	942.949	976.37	241.516	474.109	424.594
608.121	1048.49	958.821	242.516	548.73	462.722
757.053	960.673	966.239	301.869	656.724	525.007
618.552	978.6	921.044	208.494	669.913	432.282
779.308	907.803	1030.27	263.349	780.361	694.078
721.924	1066.8	936.747	278.904	827.552	524.954
722.536	1141.06	989.9	250.033	463.275	674.292
757.308	1003.34	970.085	343.941	414.292	708.692
736.614	975.641	985.044
818.249	1030.22	924.691
757.613	987.522	930.984
704.385	959.005	877.623
796.838	888.429	895.533

## Sheet: Fig 4e
Grip_WT	Grip_Fdx2 het	Grip_shFxn het	Grip_double het	Rotarod_WT	Rotarod_Fdx2 het	Rotarod_shFxn het	Rotarod_double het
188.067	188.4	131.8	171.167	188.3	138.33	72.3333	97.6667
194.967	159.533	98.1333	167.667	246.7	128	75	124
174.733	144.3	122.067	154.733	140.7	190.33	83.3333	61.6667
191.633	154.3	114.467	124.567	158	147.67	94.3333	95.3333
182.067	180.733	141.467	122.633	192.7	172.67	94	130.667
150.7	150.167	111.4	148.233	158	167.67	70.3333	120.667
177.633	182.467	116.8	119	164.3	136.33	59.6667	52
165.567	162.033	129.967	134.867	160.7	111	94.3333	166
170.333	159.233	124.4	128.567	161.7	121	104.667	67.3333
171.067	151.833	101.2	107.467	155.7	108.67	16.6667	137
170.867	186.667	144	127.8	159.3	131.33	89.3333	61
141.867	144.067	116.067	143.567	206.7	141	77	105
209.3	159.233	106.133	133.733	160.7	147.667	68.6667	82.6667
221.733	186.867		149.167	195.667	106.333		64.3333
174.2	154.4		147.8	106	195.667		83
197.333	154.4		138	160.667	168		137.667
159.067	172.067		138.9	113	123.667		93.6667
170.533	153.4			172.667	122
172.5	151.3			135.667	131
185.567	191.567			147.667	140
183.8				138.333
188.567				109

[truncated: 13 more sheets: ED Fig 1c, ED Fig 1d, ED Fig 1e, ED Fig 1f, ED Fig 2a, ED Fig 2b, ED Fig 5a, ED Fig 5b, ED Fig 5c, ED Fig 6a, ED Fig 6c, ED Fig 6d, ED Fig 6e]
